# Supplementary material for: Overcoming the crystallization and designability issues in the ultrastable zirconium phosphonate framework system
Source: Nat Commun. 2017 May 30;8:15369. doi: 10.1038/ncomms15369 (PMC5459948; doi:10.1038/ncomms15369)
Supplement: Supplementary Data 1 — Cif files for SZ-1, SZ-2, SZ-3, Tppm ligand and its ester precursor. [file ncomms15369-s2.cif]

 
 
data_SZ-1
 
_audit_creation_method            'SHELXL-2014/7'
_shelx_SHELXL_version_number      '2014/7'
_chemical_name_systematic         ?
_chemical_name_common             ?
_chemical_melting_point           ?
_chemical_formula_moiety         ' 0.37(C25 H16 F6 O12 P4 Zr3), 0.315(C50 H32 F12 O24 P8 Zr5), O'
_chemical_formula_sum
 'C25 H16 F6 O13 P4 Zr2.69' 
_chemical_formula_weight          1007.18

loop_
 _atom_type_symbol
 _atom_type_description
 _atom_type_scat_dispersion_real
 _atom_type_scat_dispersion_imag
 _atom_type_scat_source
 'C'  'C'   0.0033   0.0016
 'International Tables Vol C Tables 4.2.6.8 and 6.1.1.4'
 'N'  'N'   0.0061   0.0033
 'International Tables Vol C Tables 4.2.6.8 and 6.1.1.4'
 'O'  'O'   0.0106   0.0060
 'International Tables Vol C Tables 4.2.6.8 and 6.1.1.4'
 'F'  'F'   0.0171   0.0103
 'International Tables Vol C Tables 4.2.6.8 and 6.1.1.4'
 'P'  'P'   0.1023   0.0942
 'International Tables Vol C Tables 4.2.6.8 and 6.1.1.4'
 'Zr'  'Zr'  -2.9673   0.5597
 'International Tables Vol C Tables 4.2.6.8 and 6.1.1.4'
 'H'  'H'   0.0000   0.0000
 'International Tables Vol C Tables 4.2.6.8 and 6.1.1.4'
 
_space_group_crystal_system       orthorhombic
_space_group_IT_number            61
_space_group_name_H-M_alt         'P b c a'
_space_group_name_Hall            '-P 2ac 2ab'
 
_shelx_space_group_comment
;
The symmetry employed for this shelxl refinement is uniquely defined
by the following loop, which should always be used as a source of
symmetry information in preference to the above space-group names.
They are only intended as comments.
;
 
loop_
 _space_group_symop_operation_xyz
 'x, y, z'
 'x+1/2, -y+1/2, -z'
 '-x, y+1/2, -z+1/2'
 '-x+1/2, -y, z+1/2'
 '-x, -y, -z'
 '-x-1/2, y-1/2, z'
 'x, -y-1/2, z-1/2'
 'x-1/2, y, -z-1/2'
 
_cell_length_a                    23.9163(17)
_cell_length_b                    13.5859(10)
_cell_length_c                    26.106(2)
_cell_angle_alpha                 90
_cell_angle_beta                  90
_cell_angle_gamma                 90
_cell_volume                      8482.5(11)
_cell_formula_units_Z             8
_cell_measurement_temperature     153(2)
_cell_measurement_reflns_used     9937
_cell_measurement_theta_min       2.33
_cell_measurement_theta_max       22.45
 
_exptl_crystal_description        block
_exptl_crystal_colour             colorless
_exptl_crystal_density_meas       ?
_exptl_crystal_density_method     ?
_exptl_crystal_density_diffrn     1.577          
_exptl_crystal_F_000              3931.2
_exptl_transmission_factor_min    ?
_exptl_transmission_factor_max    ?
_exptl_crystal_size_max           0.060
_exptl_crystal_size_mid           0.020
_exptl_crystal_size_min           0.020
_exptl_absorpt_coefficient_mu     0.877
_shelx_estimated_absorpt_T_min    0.949
_shelx_estimated_absorpt_T_max    0.983
_exptl_absorpt_correction_type    multi-scan
_exptl_absorpt_correction_T_min   0.979
_exptl_absorpt_correction_T_max   0.983
_exptl_absorpt_process_details    'SADABS, Bruker'
_exptl_absorpt_special_details    ?
_diffrn_ambient_temperature       153(2)
_diffrn_radiation_wavelength      0.71073
_diffrn_radiation_type            MoK\a
_diffrn_source                    ?
_diffrn_measurement_device_type   'Bruker APEX-II CCD'
_diffrn_measurement_method        '\f and \w scans'
_diffrn_detector_area_resol_mean  ?
_diffrn_reflns_number             8338
_diffrn_reflns_av_unetI/netI      0.0479
_diffrn_reflns_av_R_equivalents    ?
_diffrn_reflns_limit_h_min        -29
_diffrn_reflns_limit_h_max        29
_diffrn_reflns_limit_k_min        -16
_diffrn_reflns_limit_k_max        16
_diffrn_reflns_limit_l_min        -32
_diffrn_reflns_limit_l_max        32
_diffrn_reflns_theta_min          2.269
_diffrn_reflns_theta_max          25.998
_diffrn_reflns_theta_full         25.242
_diffrn_measured_fraction_theta_max   0.994
_diffrn_measured_fraction_theta_full  0.994
_diffrn_reflns_Laue_measured_fraction_max    0.994
_diffrn_reflns_Laue_measured_fraction_full   0.994
_diffrn_reflns_point_group_measured_fraction_max   0.994
_diffrn_reflns_point_group_measured_fraction_full  0.994
_reflns_number_total              8338
_reflns_number_gt                 5394
_reflns_threshold_expression      'I > 2\s(I)'
_reflns_Friedel_coverage          0.000
_reflns_Friedel_fraction_max      .
_reflns_Friedel_fraction_full     .
 
_reflns_special_details
;
 Reflections were merged by SHELXL according to the crystal
 class for the calculation of statistics and refinement.
 
 Structure factors included contributions from the .fab file.
 
 _reflns_Friedel_fraction is defined as the number of unique
 Friedel pairs measured divided by the number that would be
 possible theoretically, ignoring centric projections and
 systematic absences.
;
 
_computing_data_collection        'Bruker APEX2'
_computing_cell_refinement        'Bruker SAINT'
_computing_data_reduction         'Bruker SAINT'
_computing_structure_solution     'SHELXL-2014 (Sheldrick, 2014)'
_computing_structure_refinement   'SHELXL-2014 (Sheldrick, 2014)'
_computing_molecular_graphics     'SHELXL-2014 (Sheldrick, 2014)'
_computing_publication_material   'SHELXL-2014 (Sheldrick, 2014)'
_refine_special_details           ?
_refine_ls_structure_factor_coef  Fsqd
_refine_ls_matrix_type            full
_refine_ls_weighting_scheme       calc
_refine_ls_weighting_details
'w=1/[\s^2^(Fo^2^)+(0.1729P)^2^+19.8067P] where P=(Fo^2^+2Fc^2^)/3'
_atom_sites_solution_primary      ?
_atom_sites_solution_secondary    ?
_atom_sites_solution_hydrogens    geom
_refine_ls_hydrogen_treatment     constr
_refine_ls_extinction_method      none
_refine_ls_extinction_coef        .
_refine_ls_number_reflns          8293
_refine_ls_number_parameters      906
_refine_ls_number_restraints      2542
_refine_ls_R_factor_all           0.1266
_refine_ls_R_factor_gt            0.0869
_refine_ls_wR_factor_ref          0.2697
_refine_ls_wR_factor_gt           0.2454
_refine_ls_goodness_of_fit_ref    1.042
_refine_ls_restrained_S_all       0.983
_refine_ls_shift/su_max           0.003
_refine_ls_shift/su_mean          0.000
 
loop_
 _atom_site_label
 _atom_site_type_symbol
 _atom_site_fract_x
 _atom_site_fract_y
 _atom_site_fract_z
 _atom_site_U_iso_or_equiv
 _atom_site_adp_type
 _atom_site_occupancy
 _atom_site_site_symmetry_order  
 _atom_site_calc_flag
 _atom_site_refinement_flags_posn
 _atom_site_refinement_flags_adp
 _atom_site_refinement_flags_occupancy
 _atom_site_disorder_assembly
 _atom_site_disorder_group
Zr1 Zr 0.5000 0.5000 0.5000 0.0353(18) Uani 0.630(5) 2 d DS U P A 1
Zr2 Zr 0.31666(10) 0.51465(19) 0.39193(14) 0.0652(8) Uani 0.630(5) 1 d D U P A 1
Zr3 Zr 0.4964(2) 0.1991(4) 0.82662(17) 0.0667(14) Uani 0.630(5) 1 d D U P A 1
F1 F 0.2593(5) 0.4179(11) 0.3798(5) 0.133(4) Uani 0.630(5) 1 d D U P A 1
F2 F 0.2934(7) 0.5319(11) 0.4650(5) 0.150(5) Uani 0.630(5) 1 d D U P A 1
F3 F 0.4373(5) 0.2771(9) 0.7883(5) 0.093(4) Uani 0.630(5) 1 d D U P A 1
F4 F 0.5242(4) 0.3273(7) 0.8540(4) 0.066(3) Uani 0.630(5) 1 d D U P A 1
F5 F 0.5423(6) 0.2234(11) 0.7643(4) 0.106(4) Uani 0.630(5) 1 d D U P A 1
F6 F 0.2672(6) 0.6174(11) 0.3688(7) 0.142(5) Uani 0.630(5) 1 d D U P A 1
P1 P 0.4131(3) 0.3403(5) 0.4378(3) 0.0271(14) Uani 0.630(5) 1 d D U P A 1
P2 P 0.3990(3) -0.3388(5) 0.4471(3) 0.063(2) Uani 0.630(5) 1 d D U P A 1
P3 P 0.4228(3) -0.0064(4) 0.78705(19) 0.0676(16) Uani 0.630(5) 1 d D U P A 1
P4 P 0.0680(3) -0.0009(5) 0.6142(3) 0.0442(17) Uani 0.630(5) 1 d D U P A 1
O1 O 0.4536(5) 0.3942(9) 0.4726(5) 0.046(3) Uani 0.630(5) 1 d D U P A 1
O2 O 0.3659(5) 0.4047(8) 0.4186(4) 0.039(3) Uani 0.630(5) 1 d D U P A 1
O3 O 0.4459(6) 0.2951(13) 0.3946(5) 0.041(4) Uani 0.630(5) 1 d D U P A 1
O4 O 0.3589(6) -0.3871(9) 0.4200(5) 0.082(4) Uani 0.630(5) 1 d D U P A 1
O5 O 0.4355(7) -0.2886(10) 0.4011(5) 0.104(5) Uani 0.630(5) 1 d D U P A 1
O6 O 0.4442(7) -0.3921(13) 0.4761(6) 0.054(4) Uani 0.630(5) 1 d D U P A 1
O7 O 0.4689(6) -0.0972(9) 0.7824(6) 0.103(4) Uani 0.630(5) 1 d D U P A 1
O8 O 0.3795(6) -0.0301(12) 0.8249(4) 0.094(4) Uani 0.630(5) 1 d D U P A 1
O9 O 0.4562(5) 0.0782(8) 0.7983(5) 0.058(3) Uani 0.630(5) 1 d D U P A 1
O10 O 0.0578(7) -0.0781(12) 0.6553(6) 0.092(6) Uani 0.630(5) 1 d D U P A 1
O11 O 0.0504(6) 0.0947(11) 0.6352(6) 0.067(4) Uani 0.630(5) 1 d D U P A 1
O12 O 0.0392(6) -0.0299(9) 0.5677(5) 0.046(3) Uani 0.630(5) 1 d D U P A 1
C1 C 0.3835(6) 0.2439(13) 0.4752(8) 0.022(3) Uani 0.630(5) 1 d D U P A 1
C2 C 0.3259(6) 0.2285(13) 0.4782(6) 0.026(3) Uani 0.630(5) 1 d D U P A 1
H2 H 0.3012 0.2669 0.4578 0.032 Uiso 0.630(5) 1 calc R U P A 1
C3 C 0.3046(6) 0.1564(13) 0.5111(6) 0.025(3) Uani 0.630(5) 1 d D U P A 1
H3 H 0.2653 0.1465 0.5126 0.030 Uiso 0.630(5) 1 calc R U P A 1
C4 C 0.3387(6) 0.0995(18) 0.5414(8) 0.017(3) Uani 0.630(5) 1 d D U P A 1
C5 C 0.3959(5) 0.1272(10) 0.5419(5) 0.028(3) Uani 0.630(5) 1 d D U P A 1
H5 H 0.4204 0.0943 0.5649 0.034 Uiso 0.630(5) 1 calc R U P A 1
C6 C 0.4173(6) 0.1977(10) 0.5114(5) 0.030(3) Uani 0.630(5) 1 d D U P A 1
H6 H 0.4555 0.2160 0.5145 0.036 Uiso 0.630(5) 1 calc R U P A 1
C7 C 0.3753(7) -0.2384(12) 0.4840(6) 0.033(4) Uani 0.630(5) 1 d D U P A 1
C8 C 0.3285(8) -0.1873(15) 0.4698(8) 0.034(4) Uani 0.630(5) 1 d D U P A 1
H8 H 0.3053 -0.2110 0.4430 0.041 Uiso 0.630(5) 1 calc R U P A 1
C9 C 0.3148(8) -0.0987(14) 0.4954(7) 0.026(4) Uani 0.630(5) 1 d D U P A 1
H9 H 0.2880 -0.0547 0.4813 0.031 Uiso 0.630(5) 1 calc R U P A 1
C10 C 0.3410(9) -0.0770(17) 0.5413(8) 0.019(3) Uani 0.630(5) 1 d D U P A 1
C11 C 0.3906(8) -0.1262(14) 0.5542(6) 0.028(4) Uani 0.630(5) 1 d D U P A 1
H11 H 0.4150 -0.1008 0.5797 0.034 Uiso 0.630(5) 1 calc R U P A 1
C12 C 0.4028(7) -0.2123(12) 0.5290(7) 0.036(4) Uani 0.630(5) 1 d D U P A 1
H12 H 0.4306 -0.2549 0.5426 0.043 Uiso 0.630(5) 1 calc R U P A 1
C13 C 0.3901(6) 0.0008(10) 0.7264(4) 0.039(3) Uani 0.630(5) 1 d D U P A 1
C14 C 0.3642(7) -0.0794(10) 0.7061(5) 0.036(4) Uani 0.630(5) 1 d D U P A 1
H14 H 0.3603 -0.1379 0.7257 0.043 Uiso 0.630(5) 1 calc R U P A 1
C15 C 0.3435(7) -0.0746(10) 0.6560(5) 0.031(4) Uani 0.630(5) 1 d D U P A 1
H15 H 0.3286 -0.1325 0.6409 0.037 Uiso 0.630(5) 1 calc R U P A 1
C16 C 0.3439(11) 0.0125(12) 0.6276(5) 0.022(3) Uani 0.630(5) 1 d D U P A 1
C17 C 0.3610(6) 0.0968(11) 0.6510(5) 0.040(4) Uani 0.630(5) 1 d D U P A 1
H17 H 0.3605 0.1572 0.6327 0.048 Uiso 0.630(5) 1 calc R U P A 1
C18 C 0.3796(7) 0.0951(11) 0.7025(5) 0.055(4) Uani 0.630(5) 1 d D U P A 1
H18 H 0.3851 0.1546 0.7210 0.067 Uiso 0.630(5) 1 calc R U P A 1
C19 C 0.1419(5) 0.0027(10) 0.6038(7) 0.033(3) Uani 0.630(5) 1 d D U P A 1
C20 C 0.1710(6) 0.0892(11) 0.6084(10) 0.035(3) Uani 0.630(5) 1 d D U P A 1
H20 H 0.1519 0.1478 0.6176 0.041 Uiso 0.630(5) 1 calc R U P A 1
C21 C 0.2287(6) 0.0918(11) 0.5996(12) 0.034(4) Uani 0.630(5) 1 d D U P A 1
H21 H 0.2492 0.1504 0.6059 0.040 Uiso 0.630(5) 1 calc R U P A 1
C22 C 0.2557(5) 0.0087(11) 0.5819(10) 0.017(3) Uani 0.630(5) 1 d D U P A 1
C23 C 0.2258(5) -0.0792(10) 0.5800(7) 0.033(4) Uani 0.630(5) 1 d D U P A 1
H23 H 0.2444 -0.1393 0.5724 0.039 Uiso 0.630(5) 1 calc R U P A 1
C24 C 0.1681(5) -0.0786(10) 0.5893(6) 0.033(3) Uani 0.630(5) 1 d D U P A 1
H24 H 0.1473 -0.1377 0.5850 0.039 Uiso 0.630(5) 1 calc R U P A 1
C25 C 0.3199(5) 0.0115(9) 0.5729(4) 0.020(2) Uani 0.630(5) 1 d D U P A 1
O1W O 0.4914(5) -0.1993(10) 0.8274(5) 0.073(3) Uani 0.630(5) 1 d . U P A 1
Zr1A Zr 0.4956(9) 0.5010(17) 0.4912(7) 0.0353(18) Uani 0.370(5) 1 d D U P A 2
Zr2A Zr 0.31801(15) 0.5190(3) 0.36819(13) 0.0392(8) Uani 0.370(5) 1 d D U P A 2
Zr3A Zr 0.4913(3) 0.2156(4) 0.8262(3) 0.0352(11) Uani 0.370(5) 1 d D U P A 2
F1A F 0.2841(6) 0.4342(11) 0.3197(5) 0.078(4) Uani 0.370(5) 1 d D U P A 2
F2A F 0.2524(6) 0.5112(12) 0.4142(6) 0.074(4) Uani 0.370(5) 1 d D U P A 2
F3A F 0.4521(10) 0.285(2) 0.7729(10) 0.118(8) Uani 0.370(5) 1 d D U P A 2
F4A F 0.5476(9) 0.306(2) 0.8461(11) 0.125(9) Uani 0.370(5) 1 d D U P A 2
F5A F 0.5454(8) 0.1648(17) 0.7693(7) 0.102(6) Uani 0.370(5) 1 d D U P A 2
F6A F 0.2910(8) 0.6355(11) 0.3348(7) 0.090(5) Uani 0.370(5) 1 d D U P A 2
P1A P 0.4045(5) 0.3425(9) 0.4274(5) 0.025(2) Uani 0.370(5) 1 d D U P A 2
P2A P 0.4174(4) -0.3272(7) 0.4487(4) 0.031(2) Uani 0.370(5) 1 d D U P A 2
P3A P 0.3988(3) 0.0146(6) 0.7971(3) 0.0464(18) Uani 0.370(5) 1 d D U P A 2
P4A P 0.0691(4) 0.0304(5) 0.6197(4) 0.0159(16) Uani 0.370(5) 1 d D U P A 2
O1A O 0.4450(8) 0.4074(14) 0.4579(8) 0.036(4) Uani 0.370(5) 1 d D U P A 2
O2A O 0.3545(7) 0.4015(12) 0.4061(8) 0.039(4) Uani 0.370(5) 1 d D U P A 2
O3A O 0.4354(10) 0.2915(19) 0.3846(8) 0.028(4) Uani 0.370(5) 1 d D U P A 2
O4A O 0.3835(7) -0.3660(16) 0.4101(7) 0.059(4) Uani 0.370(5) 1 d D U P A 2
O5A O 0.4664(6) -0.2765(12) 0.4188(7) 0.044(4) Uani 0.370(5) 1 d D U P A 2
O6A O 0.4443(12) -0.394(2) 0.4876(10) 0.045(5) Uani 0.370(5) 1 d D U P A 2
O7A O 0.4258(12) -0.0961(13) 0.8073(9) 0.104(6) Uani 0.370(5) 1 d D U P A 2
O8A O 0.3480(6) 0.0254(17) 0.8285(6) 0.072(4) Uani 0.370(5) 1 d D U P A 2
O9A O 0.4418(8) 0.0905(13) 0.8062(9) 0.061(5) Uani 0.370(5) 1 d D U P A 2
O10A O 0.0650(9) -0.0431(13) 0.6633(7) 0.035(4) Uani 0.370(5) 1 d D U P A 2
O11A O 0.0511(7) 0.1312(10) 0.6363(7) 0.021(3) Uani 0.370(5) 1 d D U P A 2
O12A O 0.0365(10) -0.0014(15) 0.5752(7) 0.034(4) Uani 0.370(5) 1 d D U P A 2
C1A C 0.3798(9) 0.250(2) 0.4705(14) 0.024(5) Uani 0.370(5) 1 d D U P A 2
C2A C 0.3246(9) 0.217(2) 0.4684(12) 0.024(5) Uani 0.370(5) 1 d D U P A 2
H2AA H 0.2997 0.2433 0.4436 0.029 Uiso 0.370(5) 1 calc R U P A 2
C3A C 0.3056(10) 0.145(2) 0.5023(12) 0.025(3) Uani 0.370(5) 1 d D U P A 2
H3AA H 0.2673 0.1265 0.5016 0.030 Uiso 0.370(5) 1 calc R U P A 2
C4A C 0.3406(9) 0.099(3) 0.5367(15) 0.019(4) Uani 0.370(5) 1 d D U P A 2
C5A C 0.3984(9) 0.1129(16) 0.5264(8) 0.024(4) Uani 0.370(5) 1 d D U P A 2
H5AA H 0.4249 0.0694 0.5413 0.029 Uiso 0.370(5) 1 calc R U P A 2
C6A C 0.4168(9) 0.1869(16) 0.4959(8) 0.023(4) Uani 0.370(5) 1 d D U P A 2
H6AA H 0.4559 0.1960 0.4916 0.028 Uiso 0.370(5) 1 calc R U P A 2
C7A C 0.3859(10) -0.2307(19) 0.4845(9) 0.025(4) Uani 0.370(5) 1 d D U P A 2
C8A C 0.3394(12) -0.181(2) 0.4686(11) 0.023(5) Uani 0.370(5) 1 d D U P A 2
H8AA H 0.3252 -0.1921 0.4352 0.028 Uiso 0.370(5) 1 calc R U P A 2
C9A C 0.3119(14) -0.112(3) 0.5012(13) 0.026(6) Uani 0.370(5) 1 d D U P A 2
H9AA H 0.2752 -0.0902 0.4935 0.031 Uiso 0.370(5) 1 calc R U P A 2
C10A C 0.3396(16) -0.078(3) 0.5442(14) 0.019(5) Uani 0.370(5) 1 d D U P A 2
C11A C 0.3844(13) -0.135(2) 0.5622(11) 0.024(5) Uani 0.370(5) 1 d D U P A 2
H11A H 0.3949 -0.1335 0.5973 0.029 Uiso 0.370(5) 1 calc R U P A 2
C12A C 0.4129(11) -0.194(2) 0.5283(10) 0.028(5) Uani 0.370(5) 1 d D U P A 2
H12A H 0.4510 -0.2106 0.5345 0.033 Uiso 0.370(5) 1 calc R U P A 2
C13A C 0.3793(11) 0.0205(16) 0.7314(6) 0.041(5) Uani 0.370(5) 1 d D U P A 2
C14A C 0.3538(12) -0.0581(16) 0.7095(8) 0.033(5) Uani 0.370(5) 1 d D U P A 2
H14A H 0.3495 -0.1170 0.7287 0.040 Uiso 0.370(5) 1 calc R U P A 2
C15A C 0.3337(12) -0.0543(17) 0.6591(8) 0.027(5) Uani 0.370(5) 1 d D U P A 2
H15A H 0.3117 -0.1073 0.6467 0.032 Uiso 0.370(5) 1 calc R U P A 2
C16A C 0.3449(19) 0.025(2) 0.6264(8) 0.022(4) Uani 0.370(5) 1 d D U P A 2
C17A C 0.3774(10) 0.0987(18) 0.6454(8) 0.034(5) Uani 0.370(5) 1 d D U P A 2
H17A H 0.3845 0.1553 0.6250 0.040 Uiso 0.370(5) 1 calc R U P A 2
C18A C 0.4010(9) 0.0920(16) 0.6955(7) 0.035(4) Uani 0.370(5) 1 d D U P A 2
H18A H 0.4309 0.1343 0.7052 0.042 Uiso 0.370(5) 1 calc R U P A 2
C19A C 0.1419(6) 0.0331(13) 0.6028(10) 0.012(3) Uani 0.370(5) 1 d D U P A 2
C20A C 0.1755(8) 0.1127(16) 0.6118(15) 0.025(4) Uani 0.370(5) 1 d D U P A 2
H20A H 0.1614 0.1691 0.6290 0.029 Uiso 0.370(5) 1 calc R U P A 2
C21A C 0.2313(9) 0.1093(17) 0.5951(19) 0.024(5) Uani 0.370(5) 1 d D U P A 2
H21A H 0.2522 0.1686 0.5931 0.029 Uiso 0.370(5) 1 calc R U P A 2
C22A C 0.2565(8) 0.0212(18) 0.5814(18) 0.020(4) Uani 0.370(5) 1 d D U P A 2
C23A C 0.2213(8) -0.0584(14) 0.5704(10) 0.020(4) Uani 0.370(5) 1 d D U P A 2
H23A H 0.2355 -0.1170 0.5553 0.024 Uiso 0.370(5) 1 calc R U P A 2
C24A C 0.1642(8) -0.0486(13) 0.5824(9) 0.022(4) Uani 0.370(5) 1 d D U P A 2
H24A H 0.1401 -0.1027 0.5757 0.026 Uiso 0.370(5) 1 calc R U P A 2
C25A C 0.3208(8) 0.0170(14) 0.5720(7) 0.023(3) Uani 0.370(5) 1 d D U P A 2
O1WA O 0.5258(18) -0.212(3) 0.8308(16) 0.164(14) Uani 0.370(5) 1 d . U P A 2
 
loop_
 _atom_site_aniso_label
 _atom_site_aniso_U_11
 _atom_site_aniso_U_22
 _atom_site_aniso_U_33
 _atom_site_aniso_U_23
 _atom_site_aniso_U_13
 _atom_site_aniso_U_12
Zr1 0.025(3) 0.0321(6) 0.049(5) -0.010(3) 0.003(3) -0.0020(15)
Zr2 0.0403(9) 0.0810(13) 0.0744(19) 0.0085(14) 0.0061(13) 0.0130(7)
Zr3 0.067(2) 0.109(3) 0.0244(13) 0.0128(16) -0.0048(13) -0.0296(19)
F1 0.071(6) 0.178(9) 0.151(10) 0.019(8) -0.011(7) -0.023(7)
F2 0.194(12) 0.159(10) 0.097(6) -0.010(7) 0.060(8) 0.056(9)
F3 0.096(7) 0.100(7) 0.082(9) 0.054(6) -0.037(6) -0.025(6)
F4 0.040(5) 0.081(5) 0.077(6) 0.025(4) -0.008(5) -0.026(4)
F5 0.118(8) 0.139(10) 0.062(6) 0.030(7) 0.030(6) -0.028(7)
F6 0.104(9) 0.158(9) 0.163(10) 0.013(9) -0.019(8) 0.074(7)
P1 0.033(3) 0.024(2) 0.024(3) -0.0034(16) -0.009(2) -0.0006(18)
P2 0.089(5) 0.043(3) 0.058(3) -0.017(2) -0.018(3) 0.040(3)
P3 0.071(3) 0.108(4) 0.024(2) -0.013(2) -0.019(2) -0.002(3)
P4 0.0211(19) 0.074(5) 0.037(3) 0.014(3) -0.0015(18) -0.008(3)
O1 0.048(5) 0.040(5) 0.051(6) -0.006(5) -0.022(4) -0.020(4)
O2 0.045(5) 0.037(4) 0.033(5) 0.012(4) -0.007(4) -0.006(4)
O3 0.036(6) 0.050(6) 0.038(6) -0.001(5) 0.002(5) -0.003(5)
O4 0.090(7) 0.062(6) 0.094(7) -0.036(5) -0.025(6) 0.019(5)
O5 0.140(11) 0.089(9) 0.083(8) -0.004(6) 0.051(8) 0.037(8)
O6 0.052(6) 0.041(6) 0.069(8) -0.016(5) 0.003(5) 0.032(5)
O7 0.110(8) 0.095(7) 0.104(9) -0.013(7) -0.054(7) 0.020(7)
O8 0.118(7) 0.130(8) 0.035(5) 0.003(6) -0.002(5) -0.030(6)
O9 0.058(6) 0.083(5) 0.033(5) -0.019(4) -0.012(5) 0.014(4)
O10 0.065(9) 0.114(11) 0.098(9) 0.062(9) 0.017(8) 0.005(9)
O11 0.050(6) 0.084(7) 0.067(6) -0.009(6) 0.007(5) -0.009(6)
O12 0.028(5) 0.053(7) 0.057(6) -0.004(5) -0.018(5) -0.005(5)
C1 0.024(5) 0.021(5) 0.023(6) -0.010(4) -0.001(4) 0.002(4)
C2 0.028(5) 0.031(6) 0.020(7) -0.007(5) -0.008(4) 0.000(4)
C3 0.019(3) 0.034(5) 0.021(6) -0.003(4) -0.005(3) -0.002(3)
C4 0.016(5) 0.022(5) 0.014(6) -0.007(4) -0.005(4) 0.000(4)
C5 0.020(4) 0.044(6) 0.021(6) 0.004(5) -0.005(5) 0.005(4)
C6 0.020(5) 0.040(6) 0.030(7) 0.003(5) -0.010(5) -0.007(4)
C7 0.041(7) 0.026(5) 0.030(5) 0.000(4) -0.005(5) 0.010(5)
C8 0.032(7) 0.037(6) 0.033(6) -0.008(5) -0.004(5) 0.007(6)
C9 0.030(6) 0.025(6) 0.023(6) -0.001(5) -0.006(5) 0.007(5)
C10 0.019(5) 0.022(5) 0.015(5) -0.001(4) -0.002(4) 0.002(4)
C11 0.029(6) 0.029(6) 0.027(6) -0.001(5) -0.007(5) 0.006(5)
C12 0.038(7) 0.029(7) 0.041(6) -0.001(5) -0.007(5) 0.014(6)
C13 0.036(6) 0.062(6) 0.017(4) -0.012(4) 0.004(4) 0.004(5)
C14 0.039(7) 0.050(6) 0.019(5) 0.003(5) 0.000(5) 0.009(6)
C15 0.039(7) 0.032(6) 0.021(5) -0.005(4) -0.001(5) 0.005(5)
C16 0.015(5) 0.036(6) 0.015(4) -0.005(4) -0.002(4) 0.004(5)
C17 0.043(8) 0.046(5) 0.030(5) -0.006(4) -0.010(5) -0.002(5)
C18 0.062(8) 0.065(6) 0.040(6) -0.017(5) -0.024(6) -0.008(6)
C19 0.025(4) 0.044(7) 0.029(6) 0.010(6) -0.008(4) -0.003(4)
C20 0.023(5) 0.036(6) 0.045(7) -0.008(6) 0.007(5) 0.008(4)
C21 0.027(5) 0.033(6) 0.040(8) -0.004(7) 0.006(5) -0.001(4)
C22 0.014(4) 0.023(5) 0.015(5) -0.006(5) -0.003(4) 0.002(4)
C23 0.026(5) 0.031(6) 0.041(7) 0.009(6) 0.000(5) -0.008(4)
C24 0.023(4) 0.029(6) 0.046(7) 0.009(6) -0.001(5) -0.009(4)
C25 0.014(4) 0.032(5) 0.014(4) -0.001(3) -0.004(4) 0.000(4)
O1W 0.076(8) 0.085(8) 0.057(6) -0.027(5) -0.030(6) 0.011(6)
Zr1A 0.025(3) 0.0321(6) 0.049(5) -0.010(3) 0.003(3) -0.0020(15)
Zr2A 0.0423(14) 0.0549(14) 0.0204(14) 0.0092(13) 0.0029(13) 0.0087(10)
Zr3A 0.0244(15) 0.0358(14) 0.045(2) 0.0185(13) -0.0116(14) -0.0035(11)
F1A 0.068(7) 0.096(7) 0.070(7) -0.007(6) -0.017(6) -0.012(6)
F2A 0.044(7) 0.112(11) 0.067(8) 0.012(7) 0.011(6) 0.012(6)
F3A 0.124(14) 0.131(12) 0.099(15) 0.081(11) -0.019(11) -0.009(10)
F4A 0.082(13) 0.163(15) 0.131(14) -0.018(11) 0.015(10) -0.071(11)
F5A 0.101(10) 0.156(14) 0.049(9) 0.032(9) 0.035(8) -0.017(9)
F6A 0.081(10) 0.088(7) 0.100(11) 0.040(8) -0.017(8) 0.031(8)
P1A 0.021(3) 0.023(3) 0.030(5) 0.002(3) -0.015(3) -0.012(2)
P2A 0.033(4) 0.015(3) 0.046(4) 0.004(2) 0.017(3) -0.004(3)
P3A 0.041(4) 0.079(4) 0.019(3) -0.002(3) -0.012(3) 0.003(3)
P4A 0.015(3) 0.013(3) 0.020(3) -0.008(2) -0.004(2) 0.004(2)
O1A 0.040(7) 0.027(6) 0.042(8) 0.001(6) -0.018(6) -0.021(5)
O2A 0.035(6) 0.028(6) 0.053(8) 0.010(5) -0.007(5) -0.002(5)
O3A 0.034(8) 0.026(7) 0.024(7) 0.002(5) -0.012(5) 0.001(6)
O4A 0.055(7) 0.072(8) 0.049(7) -0.022(6) 0.004(6) 0.005(6)
O5A 0.031(7) 0.045(8) 0.056(9) 0.014(7) 0.026(6) 0.013(6)
O6A 0.052(9) 0.035(8) 0.048(8) 0.004(6) 0.013(6) 0.018(6)
O7A 0.150(15) 0.092(8) 0.069(11) 0.016(9) -0.048(11) 0.034(9)
O8A 0.059(7) 0.118(9) 0.040(7) 0.007(7) -0.008(6) -0.007(6)
O9A 0.050(8) 0.089(7) 0.043(8) -0.015(7) 0.004(6) -0.004(7)
O10A 0.023(7) 0.043(8) 0.038(7) 0.015(6) -0.003(6) -0.013(6)
O11A 0.021(6) 0.016(5) 0.027(6) -0.009(5) 0.005(5) 0.004(5)
O12A 0.023(6) 0.045(8) 0.035(6) -0.021(6) -0.009(5) 0.000(6)
C1A 0.024(7) 0.022(7) 0.027(8) -0.004(6) -0.004(6) -0.003(5)
C2A 0.023(6) 0.029(8) 0.021(9) -0.002(7) -0.010(6) -0.003(6)
C3A 0.019(3) 0.034(5) 0.021(6) -0.003(4) -0.005(3) -0.002(3)
C4A 0.018(6) 0.020(7) 0.018(8) -0.007(6) -0.002(6) 0.001(6)
C5A 0.020(6) 0.033(7) 0.020(8) -0.006(6) 0.000(6) 0.011(6)
C6A 0.017(6) 0.036(7) 0.016(8) -0.002(6) 0.005(6) 0.000(5)
C7A 0.026(7) 0.024(7) 0.024(7) 0.007(5) 0.004(5) 0.003(6)
C8A 0.022(8) 0.027(7) 0.022(7) -0.003(6) 0.004(6) -0.006(6)
C9A 0.028(8) 0.027(9) 0.022(8) -0.002(7) -0.006(6) 0.007(6)
C10A 0.022(8) 0.020(7) 0.016(7) 0.001(6) -0.005(6) 0.002(6)
C11A 0.025(8) 0.024(8) 0.024(8) 0.008(6) 0.002(6) 0.003(6)
C12A 0.024(8) 0.026(8) 0.033(7) 0.004(6) 0.000(6) 0.000(6)
C13A 0.041(9) 0.050(8) 0.030(5) -0.003(5) -0.009(6) 0.008(6)
C14A 0.031(9) 0.044(8) 0.024(6) 0.005(6) -0.001(6) 0.009(7)
C15A 0.025(8) 0.033(8) 0.021(6) -0.007(6) 0.008(6) 0.007(7)
C16A 0.017(8) 0.032(8) 0.016(6) -0.005(5) 0.003(6) 0.001(7)
C17A 0.021(9) 0.050(7) 0.030(7) -0.004(6) -0.007(6) -0.005(6)
C18A 0.022(8) 0.058(8) 0.026(6) -0.012(6) -0.005(6) -0.011(6)
C19A 0.016(5) 0.012(7) 0.009(6) 0.001(6) -0.004(5) 0.005(5)
C20A 0.021(6) 0.020(7) 0.033(8) -0.004(7) -0.003(6) -0.004(5)
C21A 0.024(6) 0.018(7) 0.030(9) 0.002(7) 0.007(7) -0.002(5)
C22A 0.021(5) 0.020(7) 0.020(8) -0.001(7) 0.000(6) 0.002(5)
C23A 0.024(6) 0.009(7) 0.027(9) 0.004(6) -0.002(6) 0.010(5)
C24A 0.022(6) 0.011(7) 0.032(8) 0.005(7) -0.004(6) -0.001(5)
C25A 0.018(6) 0.031(6) 0.019(6) -0.003(4) -0.004(6) 0.004(5)
O1WA 0.17(2) 0.172(19) 0.151(19) -0.025(15) -0.020(16) -0.029(17)
 
_geom_special_details
;
 All esds (except the esd in the dihedral angle between two l.s. planes)
 are estimated using the full covariance matrix.  The cell esds are taken
 into account individually in the estimation of esds in distances, angles
 and torsion angles; correlations between esds in cell parameters are only
 used when they are defined by crystal symmetry.  An approximate (isotropic)
 treatment of cell esds is used for estimating esds involving l.s. planes.
;
 
loop_
 _geom_bond_atom_site_label_1
 _geom_bond_atom_site_label_2
 _geom_bond_distance
 _geom_bond_site_symmetry_2
 _geom_bond_publ_flag
Zr1 O1 1.951(9) . ?
Zr1 O1 1.951(9) 5_666 ?
Zr1 O12 2.042(11) 6_665 ?
Zr1 O12 2.042(11) 2_556 ?
Zr1 O6 2.077(12) 1_565 ?
Zr1 O6 2.077(12) 5_656 ?
Zr2 O4 1.827(11) 1_565 ?
Zr2 F1 1.926(11) . ?
Zr2 F6 1.927(10) . ?
Zr2 F2 1.999(12) . ?
Zr2 O2 2.026(8) . ?
Zr2 O8 2.317(13) 7_565 ?
Zr2 P2 3.150(8) 1_565 ?
Zr3 F5 1.990(9) . ?
Zr3 F4 1.996(9) . ?
Zr3 F3 2.029(9) . ?
Zr3 O9 2.041(9) . ?
Zr3 O3 2.147(14) 7_566 ?
Zr3 O11 2.162(15) 8_657 ?
P1 O3 1.505(9) . ?
P1 O2 1.513(9) . ?
P1 O1 1.516(9) . ?
P1 C1 1.781(9) . ?
P2 O4 1.361(10) . ?
P2 O6 1.506(10) . ?
P2 O5 1.632(12) . ?
P2 C7 1.764(10) . ?
P2 Zr2 3.150(8) 1_545 ?
P3 O9 1.430(10) . ?
P3 O8 1.467(11) . ?
P3 O7 1.659(13) . ?
P3 C13 1.769(10) . ?
P4 O12 1.451(10) . ?
P4 O11 1.471(12) . ?
P4 O10 1.519(11) . ?
P4 C19 1.788(10) . ?
O3 Zr3 2.147(14) 7_565 ?
O4 Zr2 1.827(11) 1_545 ?
O6 Zr1 2.077(12) 1_545 ?
O8 Zr2 2.317(13) 7_566 ?
O11 Zr3 2.162(15) 8_557 ?
O12 Zr1 2.042(11) 2_456 ?
C1 C6 1.393(13) . ?
C1 C2 1.394(12) . ?
C2 C3 1.400(12) . ?
C2 H2 0.9500 . ?
C3 C4 1.374(11) . ?
C3 H3 0.9500 . ?
C4 C5 1.419(12) . ?
C4 C25 1.519(11) . ?
C5 C6 1.346(13) . ?
C5 H5 0.9500 . ?
C6 H6 0.9500 . ?
C7 C8 1.368(12) . ?
C7 C12 1.393(13) . ?
C8 C9 1.415(14) . ?
C8 H8 0.9500 . ?
C9 C10 1.383(11) . ?
C9 H9 0.9500 . ?
C10 C11 1.404(11) . ?
C10 C25 1.543(10) . ?
C11 C12 1.372(14) . ?
C11 H11 0.9500 . ?
C12 H12 0.9500 . ?
C13 C14 1.360(14) . ?
C13 C18 1.448(15) . ?
C14 C15 1.401(13) . ?
C14 H14 0.9500 . ?
C15 C16 1.397(13) . ?
C15 H15 0.9500 . ?
C16 C17 1.362(14) . ?
C16 C25 1.538(10) . ?
C17 C18 1.417(14) . ?
C17 H17 0.9500 . ?
C18 H18 0.9500 . ?
C19 C24 1.326(15) . ?
C19 C20 1.371(14) . ?
C20 C21 1.399(13) . ?
C20 H20 0.9500 . ?
C21 C22 1.381(12) . ?
C21 H21 0.9500 . ?
C22 C23 1.394(12) . ?
C22 C25 1.553(10) . ?
C23 C24 1.401(13) . ?
C23 H23 0.9500 . ?
C24 H24 0.9500 . ?
Zr1A Zr1A 0.51(3) 5_666 ?
Zr1A O6A 1.88(3) 1_565 ?
Zr1A O1A 1.957(15) . ?
Zr1A O12A 1.99(3) 2_556 ?
Zr1A O6A 2.11(3) 5_656 ?
Zr1A O1A 2.31(2) 5_666 ?
Zr1A O12A 2.32(3) 6_665 ?
Zr1A P2A 3.19(3) 1_565 ?
Zr2A O8A 1.397(15) 7_565 ?
Zr2A F1A 1.894(13) . ?
Zr2A F6A 1.918(12) . ?
Zr2A F2A 1.979(13) . ?
Zr2A O2A 2.072(12) . ?
Zr2A O4A 2.468(16) 1_565 ?
Zr2A P3A 2.718(9) 7_565 ?
Zr3A F4A 1.897(14) . ?
Zr3A F3A 1.924(15) . ?
Zr3A O3A 2.03(2) 7_566 ?
Zr3A O11A 2.079(15) 8_657 ?
Zr3A F5A 2.088(14) . ?
Zr3A O9A 2.136(12) . ?
F1A O8A 1.64(2) 7_565 ?
P1A O3A 1.510(13) . ?
P1A O1A 1.534(12) . ?
P1A O2A 1.542(12) . ?
P1A C1A 1.783(13) . ?
P2A O4A 1.397(12) . ?
P2A O6A 1.510(14) . ?
P2A O5A 1.566(12) . ?
P2A C7A 1.778(13) . ?
P2A Zr1A 3.19(3) 1_545 ?
P3A O8A 1.473(13) . ?
P3A O9A 1.476(12) . ?
P3A O7A 1.658(17) . ?
P3A C13A 1.778(14) . ?
P3A Zr2A 2.718(9) 7_566 ?
P4A O12A 1.466(13) . ?
P4A O11A 1.499(11) . ?
P4A O10A 1.518(13) . ?
P4A C19A 1.796(12) . ?
O1A Zr1A 2.31(2) 5_666 ?
O3A Zr3A 2.03(2) 7_565 ?
O4A Zr2A 2.468(16) 1_545 ?
O6A Zr1A 1.88(3) 1_545 ?
O6A Zr1A 2.11(3) 5_656 ?
O8A Zr2A 1.397(15) 7_566 ?
O8A F1A 1.64(2) 7_566 ?
O11A Zr3A 2.079(15) 8_557 ?
O12A Zr1A 1.99(3) 2_456 ?
O12A Zr1A 2.32(3) 6_655 ?
C1A C2A 1.399(16) . ?
C1A C6A 1.401(17) . ?
C2A C3A 1.397(15) . ?
C2A H2AA 0.9500 . ?
C3A C4A 1.376(15) . ?
C3A H3AA 0.9500 . ?
C4A C5A 1.421(16) . ?
C4A C25A 1.519(14) . ?
C5A C6A 1.356(16) . ?
C5A H5AA 0.9500 . ?
C6A H6AA 0.9500 . ?
C7A C8A 1.367(16) . ?
C7A C12A 1.402(17) . ?
C8A C9A 1.422(18) . ?
C8A H8AA 0.9500 . ?
C9A C10A 1.384(15) . ?
C9A H9AA 0.9500 . ?
C10A C11A 1.408(15) . ?
C10A C25A 1.546(14) . ?
C11A C12A 1.376(18) . ?
C11A H11A 0.9500 . ?
C12A H12A 0.9500 . ?
C13A C14A 1.356(17) . ?
C13A C18A 1.448(18) . ?
C14A C15A 1.401(16) . ?
C14A H14A 0.9500 . ?
C15A C16A 1.401(17) . ?
C15A H15A 0.9500 . ?
C16A C17A 1.359(17) . ?
C16A C25A 1.539(14) . ?
C17A C18A 1.427(17) . ?
C17A H17A 0.9500 . ?
C18A H18A 0.9500 . ?
C19A C24A 1.341(17) . ?
C19A C20A 1.367(17) . ?
C20A C21A 1.405(16) . ?
C20A H20A 0.9500 . ?
C21A C22A 1.387(16) . ?
C21A H21A 0.9500 . ?
C22A C23A 1.400(16) . ?
C22A C25A 1.558(14) . ?
C23A C24A 1.409(16) . ?
C23A H23A 0.9500 . ?
C24A H24A 0.9500 . ?
 
loop_
 _geom_angle_atom_site_label_1
 _geom_angle_atom_site_label_2
 _geom_angle_atom_site_label_3
 _geom_angle
 _geom_angle_site_symmetry_1
 _geom_angle_site_symmetry_3
 _geom_angle_publ_flag
O1 Zr1 O1 180.0 . 5_666 ?
O1 Zr1 O12 84.9(6) . 6_665 ?
O1 Zr1 O12 95.1(6) 5_666 6_665 ?
O1 Zr1 O12 95.1(6) . 2_556 ?
O1 Zr1 O12 84.9(6) 5_666 2_556 ?
O12 Zr1 O12 180.0 6_665 2_556 ?
O1 Zr1 O6 92.5(7) . 1_565 ?
O1 Zr1 O6 87.5(7) 5_666 1_565 ?
O12 Zr1 O6 96.1(6) 6_665 1_565 ?
O12 Zr1 O6 83.9(6) 2_556 1_565 ?
O1 Zr1 O6 87.5(7) . 5_656 ?
O1 Zr1 O6 92.5(7) 5_666 5_656 ?
O12 Zr1 O6 83.9(6) 6_665 5_656 ?
O12 Zr1 O6 96.1(6) 2_556 5_656 ?
O6 Zr1 O6 180.0(8) 1_565 5_656 ?
O4 Zr2 F1 163.4(7) 1_565 . ?
O4 Zr2 F6 86.4(6) 1_565 . ?
F1 Zr2 F6 90.3(7) . . ?
O4 Zr2 F2 71.7(7) 1_565 . ?
F1 Zr2 F2 92.2(7) . . ?
F6 Zr2 F2 92.5(7) . . ?
O4 Zr2 O2 94.5(5) 1_565 . ?
F1 Zr2 O2 88.2(5) . . ?
F6 Zr2 O2 177.4(6) . . ?
F2 Zr2 O2 85.4(5) . . ?
O4 Zr2 O8 83.0(6) 1_565 7_565 ?
F1 Zr2 O8 113.6(6) . 7_565 ?
F6 Zr2 O8 95.5(6) . 7_565 ?
F2 Zr2 O8 152.9(7) . 7_565 ?
O2 Zr2 O8 87.1(5) . 7_565 ?
O4 Zr2 P2 7.7(4) 1_565 1_565 ?
F1 Zr2 P2 162.2(5) . 1_565 ?
F6 Zr2 P2 94.0(5) . 1_565 ?
F2 Zr2 P2 70.4(6) . 1_565 ?
O2 Zr2 P2 86.8(4) . 1_565 ?
O8 Zr2 P2 83.2(4) 7_565 1_565 ?
F5 Zr3 F4 88.0(5) . . ?
F5 Zr3 F3 84.0(6) . . ?
F4 Zr3 F3 87.3(5) . . ?
F5 Zr3 O9 95.6(5) . . ?
F4 Zr3 O9 171.2(5) . . ?
F3 Zr3 O9 85.1(5) . . ?
F5 Zr3 O3 168.4(7) . 7_566 ?
F4 Zr3 O3 81.9(6) . 7_566 ?
F3 Zr3 O3 89.8(6) . 7_566 ?
O9 Zr3 O3 93.6(6) . 7_566 ?
F5 Zr3 O11 99.0(7) . 8_657 ?
F4 Zr3 O11 102.0(5) . 8_657 ?
F3 Zr3 O11 170.2(6) . 8_657 ?
O9 Zr3 O11 85.4(6) . 8_657 ?
O3 Zr3 O11 88.8(6) 7_566 8_657 ?
O3 P1 O2 112.1(8) . . ?
O3 P1 O1 108.2(8) . . ?
O2 P1 O1 113.2(7) . . ?
O3 P1 C1 108.6(8) . . ?
O2 P1 C1 108.1(7) . . ?
O1 P1 C1 106.4(8) . . ?
O4 P2 O6 122.3(9) . . ?
O4 P2 O5 101.3(9) . . ?
O6 P2 O5 100.8(9) . . ?
O4 P2 C7 115.5(8) . . ?
O6 P2 C7 109.2(8) . . ?
O5 P2 C7 104.6(8) . . ?
O4 P2 Zr2 10.3(6) . 1_545 ?
O6 P2 Zr2 112.0(8) . 1_545 ?
O5 P2 Zr2 105.2(7) . 1_545 ?
C7 P2 Zr2 122.5(6) . 1_545 ?
O9 P3 O8 115.6(8) . . ?
O9 P3 O7 104.0(8) . . ?
O8 P3 O7 110.8(9) . . ?
O9 P3 C13 112.8(7) . . ?
O8 P3 C13 107.6(7) . . ?
O7 P3 C13 105.6(7) . . ?
O12 P4 O11 114.6(8) . . ?
O12 P4 O10 109.0(9) . . ?
O11 P4 O10 107.5(9) . . ?
O12 P4 C19 110.5(8) . . ?
O11 P4 C19 108.4(8) . . ?
O10 P4 C19 106.5(8) . . ?
P1 O1 Zr1 159.9(9) . . ?
P1 O2 Zr2 166.9(8) . . ?
P1 O3 Zr3 153.8(12) . 7_565 ?
P2 O4 Zr2 162.0(10) . 1_545 ?
P2 O6 Zr1 162.1(12) . 1_545 ?
P3 O8 Zr2 161.2(10) . 7_566 ?
P3 O9 Zr3 169.7(9) . . ?
P4 O11 Zr3 157.3(10) . 8_557 ?
P4 O12 Zr1 152.7(9) . 2_456 ?
C6 C1 C2 118.0(10) . . ?
C6 C1 P1 118.1(9) . . ?
C2 C1 P1 122.2(9) . . ?
C1 C2 C3 119.9(11) . . ?
C1 C2 H2 120.1 . . ?
C3 C2 H2 120.1 . . ?
C4 C3 C2 122.1(11) . . ?
C4 C3 H3 118.9 . . ?
C2 C3 H3 118.9 . . ?
C3 C4 C5 115.3(10) . . ?
C3 C4 C25 125.4(10) . . ?
C5 C4 C25 119.3(9) . . ?
C6 C5 C4 123.4(10) . . ?
C6 C5 H5 118.3 . . ?
C4 C5 H5 118.3 . . ?
C5 C6 C1 120.0(10) . . ?
C5 C6 H6 120.0 . . ?
C1 C6 H6 120.0 . . ?
C8 C7 C12 119.1(10) . . ?
C8 C7 P2 120.5(9) . . ?
C12 C7 P2 120.4(9) . . ?
C7 C8 C9 119.5(12) . . ?
C7 C8 H8 120.2 . . ?
C9 C8 H8 120.2 . . ?
C10 C9 C8 119.0(12) . . ?
C10 C9 H9 120.5 . . ?
C8 C9 H9 120.5 . . ?
C9 C10 C11 119.3(10) . . ?
C9 C10 C25 118.8(10) . . ?
C11 C10 C25 121.3(10) . . ?
C12 C11 C10 118.1(12) . . ?
C12 C11 H11 121.0 . . ?
C10 C11 H11 121.0 . . ?
C11 C12 C7 121.4(11) . . ?
C11 C12 H12 119.3 . . ?
C7 C12 H12 119.3 . . ?
C14 C13 C18 117.5(10) . . ?
C14 C13 P3 120.4(9) . . ?
C18 C13 P3 120.7(9) . . ?
C13 C14 C15 119.2(11) . . ?
C13 C14 H14 120.4 . . ?
C15 C14 H14 120.4 . . ?
C16 C15 C14 122.2(11) . . ?
C16 C15 H15 118.9 . . ?
C14 C15 H15 118.9 . . ?
C17 C16 C15 118.4(10) . . ?
C17 C16 C25 122.4(11) . . ?
C15 C16 C25 118.9(10) . . ?
C16 C17 C18 120.5(12) . . ?
C16 C17 H17 119.8 . . ?
C18 C17 H17 119.8 . . ?
C17 C18 C13 118.6(11) . . ?
C17 C18 H18 120.7 . . ?
C13 C18 H18 120.7 . . ?
C24 C19 C20 119.9(10) . . ?
C24 C19 P4 119.2(10) . . ?
C20 C19 P4 120.8(10) . . ?
C19 C20 C21 120.6(11) . . ?
C19 C20 H20 119.7 . . ?
C21 C20 H20 119.7 . . ?
C22 C21 C20 119.8(12) . . ?
C22 C21 H21 120.1 . . ?
C20 C21 H21 120.1 . . ?
C21 C22 C23 118.1(10) . . ?
C21 C22 C25 119.6(9) . . ?
C23 C22 C25 121.5(10) . . ?
C22 C23 C24 119.6(11) . . ?
C22 C23 H23 120.2 . . ?
C24 C23 H23 120.2 . . ?
C19 C24 C23 121.4(11) . . ?
C19 C24 H24 119.3 . . ?
C23 C24 H24 119.3 . . ?
C4 C25 C16 112.7(10) . . ?
C4 C25 C10 103.1(10) . . ?
C16 C25 C10 112.4(10) . . ?
C4 C25 C22 113.2(9) . . ?
C16 C25 C22 103.3(10) . . ?
C10 C25 C22 112.6(10) . . ?
Zr1A Zr1A O6A 111(6) 5_666 1_565 ?
Zr1A Zr1A O1A 129(5) 5_666 . ?
O6A Zr1A O1A 93.8(15) 1_565 . ?
Zr1A Zr1A O12A 126(6) 5_666 2_556 ?
O6A Zr1A O12A 106.0(15) 1_565 2_556 ?
O1A Zr1A O12A 85.4(11) . 2_556 ?
Zr1A Zr1A O6A 56(6) 5_666 5_656 ?
O6A Zr1A O6A 167.0(10) 1_565 5_656 ?
O1A Zr1A O6A 95.2(15) . 5_656 ?
O12A Zr1A O6A 84.0(14) 2_556 5_656 ?
Zr1A Zr1A O1A 41(4) 5_666 5_666 ?
O6A Zr1A O1A 91.2(15) 1_565 5_666 ?
O1A Zr1A O1A 170.1(12) . 5_666 ?
O12A Zr1A O1A 101.3(13) 2_556 5_666 ?
O6A Zr1A O1A 78.5(12) 5_656 5_666 ?
Zr1A Zr1A O12A 44(5) 5_666 6_665 ?
O6A Zr1A O12A 80.9(13) 1_565 6_665 ?
O1A Zr1A O12A 101.8(12) . 6_665 ?
O12A Zr1A O12A 169.8(10) 2_556 6_665 ?
O6A Zr1A O12A 88.1(12) 5_656 6_665 ?
O1A Zr1A O12A 70.6(9) 5_666 6_665 ?
Zr1A Zr1A P2A 127(6) 5_666 1_565 ?
O6A Zr1A P2A 17.7(8) 1_565 1_565 ?
O1A Zr1A P2A 87.7(9) . 1_565 ?
O12A Zr1A P2A 89.1(10) 2_556 1_565 ?
O6A Zr1A P2A 172.2(13) 5_656 1_565 ?
O1A Zr1A P2A 99.6(10) 5_666 1_565 ?
O12A Zr1A P2A 98.3(10) 6_665 1_565 ?
O8A Zr2A F1A 57.4(9) 7_565 . ?
O8A Zr2A F6A 101.0(11) 7_565 . ?
F1A Zr2A F6A 93.1(7) . . ?
O8A Zr2A F2A 146.5(10) 7_565 . ?
F1A Zr2A F2A 91.9(7) . . ?
F6A Zr2A F2A 93.0(7) . . ?
O8A Zr2A O2A 78.8(10) 7_565 . ?
F1A Zr2A O2A 91.8(7) . . ?
F6A Zr2A O2A 174.0(8) . . ?
F2A Zr2A O2A 90.2(7) . . ?
O8A Zr2A O4A 106.0(9) 7_565 1_565 ?
F1A Zr2A O4A 162.4(7) . 1_565 ?
F6A Zr2A O4A 83.8(8) . 1_565 ?
F2A Zr2A O4A 105.6(7) . 1_565 ?
O2A Zr2A O4A 90.5(8) . 1_565 ?
O8A Zr2A P3A 19.3(8) 7_565 7_565 ?
F1A Zr2A P3A 75.3(5) . 7_565 ?
F6A Zr2A P3A 93.9(6) . 7_565 ?
F2A Zr2A P3A 165.7(5) . 7_565 ?
O2A Zr2A P3A 84.1(6) . 7_565 ?
O4A Zr2A P3A 87.6(5) 1_565 7_565 ?
F4A Zr3A F3A 103.0(12) . . ?
F4A Zr3A O3A 107.0(11) . 7_566 ?
F3A Zr3A O3A 104.2(11) . 7_566 ?
F4A Zr3A O11A 74.9(11) . 8_657 ?
F3A Zr3A O11A 161.1(11) . 8_657 ?
O3A Zr3A O11A 94.2(9) 7_566 8_657 ?
F4A Zr3A F5A 88.2(9) . . ?
F3A Zr3A F5A 87.2(10) . . ?
O3A Zr3A F5A 157.9(10) 7_566 . ?
O11A Zr3A F5A 74.0(8) 8_657 . ?
F4A Zr3A O9A 167.6(11) . . ?
F3A Zr3A O9A 86.8(9) . . ?
O3A Zr3A O9A 77.3(10) 7_566 . ?
O11A Zr3A O9A 93.3(8) 8_657 . ?
F5A Zr3A O9A 84.6(8) . . ?
O8A F1A Zr2A 45.9(7) 7_565 . ?
O3A P1A O1A 109.8(12) . . ?
O3A P1A O2A 110.5(12) . . ?
O1A P1A O2A 112.3(12) . . ?
O3A P1A C1A 107.9(14) . . ?
O1A P1A C1A 106.6(13) . . ?
O2A P1A C1A 109.7(11) . . ?
O4A P2A O6A 120.4(15) . . ?
O4A P2A O5A 103.9(11) . . ?
O6A P2A O5A 106.4(13) . . ?
O4A P2A C7A 114.3(11) . . ?
O6A P2A C7A 105.8(13) . . ?
O5A P2A C7A 104.7(12) . . ?
O4A P2A Zr1A 108.4(10) . 1_545 ?
O6A P2A Zr1A 22.2(12) . 1_545 ?
O5A P2A Zr1A 93.3(8) . 1_545 ?
C7A P2A Zr1A 127.2(10) . 1_545 ?
O8A P3A O9A 114.6(12) . . ?
O8A P3A O7A 108.8(13) . . ?
O9A P3A O7A 109.6(13) . . ?
O8A P3A C13A 108.4(11) . . ?
O9A P3A C13A 107.9(12) . . ?
O7A P3A C13A 107.4(11) . . ?
O8A P3A Zr2A 18.2(9) . 7_566 ?
O9A P3A Zr2A 120.2(10) . 7_566 ?
O7A P3A Zr2A 90.8(11) . 7_566 ?
C13A P3A Zr2A 118.7(9) . 7_566 ?
O12A P4A O11A 110.2(10) . . ?
O12A P4A O10A 111.4(12) . . ?
O11A P4A O10A 111.4(10) . . ?
O12A P4A C19A 109.1(12) . . ?
O11A P4A C19A 109.4(9) . . ?
O10A P4A C19A 105.1(10) . . ?
P1A O1A Zr1A 173.8(15) . . ?
P1A O1A Zr1A 176.1(15) . 5_666 ?
Zr1A O1A Zr1A 9.9(12) . 5_666 ?
P1A O2A Zr2A 154.1(13) . . ?
P1A O3A Zr3A 154.3(18) . 7_565 ?
P2A O4A Zr2A 158.0(14) . 1_545 ?
P2A O6A Zr1A 140(2) . 1_545 ?
P2A O6A Zr1A 152(2) . 5_656 ?
Zr1A O6A Zr1A 13.0(10) 1_545 5_656 ?
Zr2A O8A P3A 142.5(17) 7_566 . ?
Zr2A O8A F1A 76.7(8) 7_566 7_566 ?
P3A O8A F1A 136.5(13) . 7_566 ?
P3A O9A Zr3A 169.0(15) . . ?
P4A O11A Zr3A 146.9(11) . 8_557 ?
P4A O12A Zr1A 162.1(17) . 2_456 ?
P4A O12A Zr1A 157.0(17) . 6_655 ?
Zr1A O12A Zr1A 10.2(10) 2_456 6_655 ?
C2A C1A C6A 114.4(15) . . ?
C2A C1A P1A 121.1(14) . . ?
C6A C1A P1A 121.5(14) . . ?
C3A C2A C1A 120.7(16) . . ?
C3A C2A H2AA 119.6 . . ?
C1A C2A H2AA 119.6 . . ?
C4A C3A C2A 122.3(17) . . ?
C4A C3A H3AA 118.9 . . ?
C2A C3A H3AA 118.9 . . ?
C3A C4A C5A 114.0(16) . . ?
C3A C4A C25A 122.5(16) . . ?
C5A C4A C25A 121.2(16) . . ?
C6A C5A C4A 121.8(16) . . ?
C6A C5A H5AA 119.1 . . ?
C4A C5A H5AA 119.1 . . ?
C5A C6A C1A 122.0(16) . . ?
C5A C6A H6AA 119.0 . . ?
C1A C6A H6AA 119.0 . . ?
C8A C7A C12A 116.6(14) . . ?
C8A C7A P2A 123.4(14) . . ?
C12A C7A P2A 119.5(13) . . ?
C7A C8A C9A 121.4(17) . . ?
C7A C8A H8AA 119.3 . . ?
C9A C8A H8AA 119.3 . . ?
C10A C9A C8A 118.9(18) . . ?
C10A C9A H9AA 120.5 . . ?
C8A C9A H9AA 120.5 . . ?
C9A C10A C11A 116.7(15) . . ?
C9A C10A C25A 121.4(15) . . ?
C11A C10A C25A 121.8(15) . . ?
C12A C11A C10A 119.0(19) . . ?
C12A C11A H11A 120.5 . . ?
C10A C11A H11A 120.5 . . ?
C11A C12A C7A 120.1(18) . . ?
C11A C12A H12A 119.9 . . ?
C7A C12A H12A 119.9 . . ?
C14A C13A C18A 114.5(15) . . ?
C14A C13A P3A 119.3(14) . . ?
C18A C13A P3A 124.2(13) . . ?
C13A C14A C15A 121.4(17) . . ?
C13A C14A H14A 119.3 . . ?
C15A C14A H14A 119.3 . . ?
C14A C15A C16A 122.3(16) . . ?
C14A C15A H15A 118.8 . . ?
C16A C15A H15A 118.8 . . ?
C17A C16A C15A 117.0(14) . . ?
C17A C16A C25A 127.1(16) . . ?
C15A C16A C25A 115.8(15) . . ?
C16A C17A C18A 120.8(17) . . ?
C16A C17A H17A 119.6 . . ?
C18A C17A H17A 119.6 . . ?
C17A C18A C13A 119.7(15) . . ?
C17A C18A H18A 120.2 . . ?
C13A C18A H18A 120.2 . . ?
C24A C19A C20A 119.3(13) . . ?
C24A C19A P4A 117.8(13) . . ?
C20A C19A P4A 122.9(13) . . ?
C19A C20A C21A 118.6(17) . . ?
C19A C20A H20A 120.7 . . ?
C21A C20A H20A 120.7 . . ?
C22A C21A C20A 121.4(17) . . ?
C22A C21A H21A 119.3 . . ?
C20A C21A H21A 119.3 . . ?
C21A C22A C23A 117.3(15) . . ?
C21A C22A C25A 120.1(15) . . ?
C23A C22A C25A 122.1(15) . . ?
C22A C23A C24A 117.7(14) . . ?
C22A C23A H23A 121.2 . . ?
C24A C23A H23A 121.2 . . ?
C19A C24A C23A 123.5(15) . . ?
C19A C24A H24A 118.2 . . ?
C23A C24A H24A 118.2 . . ?
C4A C25A C16A 113.0(16) . . ?
C4A C25A C10A 103.6(16) . . ?
C16A C25A C10A 112.6(15) . . ?
C4A C25A C22A 112.1(16) . . ?
C16A C25A C22A 102.8(16) . . ?
C10A C25A C22A 113.1(16) . . ?
 
_refine_diff_density_max    1.565
_refine_diff_density_min   -0.779
_refine_diff_density_rms    0.171

_shelx_res_file
;

    A.res created by SHELXL-2014/7


TITL A in Pbca
CELL 0.71073 23.9163 13.5859 26.1056 90.000 90.000 90.000
ZERR 8.00 0.0017 0.0010 0.0020 0.000 0.000 0.000
LATT 1
SYMM x+1/2, -y+1/2, -z
SYMM -x, y+1/2, -z+1/2
SYMM -x+1/2, -y, z+1/2
SFAC C  N  O  F  P  Zr H
UNIT 200 0 104 48 32 21.5 128
LIST 6 ! automatically inserted. Change 6 to 4 for CHECKCIF!!
TEMP -120
LIST 4
LIST 8
SIZE 0.06 0.020 0.020
L.S. 20 0  103
ACTA
OMIT       5   0   2
OMIT      4   4  10
OMIT     1   5   9
OMIT      5   0   4
OMIT      8   0   2
OMIT      4   8   0
OMIT      0   2   2
OMIT      0   4   2
OMIT      7   3   5
OMIT      0   2   6
OMIT      8   2   6
OMIT      3   5   3
OMIT      1   5   3
OMIT      3   3  11
FMAP 2
OMIT  0 52
DELU
SIMU
DFIX 1.45 P2 O4
DFIX 1.45 P2A O4A
DFIX 1.55 P3 O8
DFIX 1.55 P3A O8A
EADP C3 C3A
EADP ZR1A ZR1
ISOR 0.01
PLAN -20 0 0.00
BOND $H
ABIN
WGHT    0.172900   19.806700
FVAR       9.90806   0.63021   0.67083
PART 1
SAME ZR1A > C25A
ZR1   6    0.500000    0.500000    0.500000    20.50000    0.02505    0.03207 =
         0.04875   -0.00981    0.00280   -0.00197
ZR2   6    0.316662    0.514655    0.391932    21.00000    0.04030    0.08097 =
         0.07436    0.00847    0.00612    0.01300
ZR3   6    0.496405    0.199108    0.826621    21.00000    0.06656    0.10923 =
         0.02436    0.01284   -0.00481   -0.02965
F1    4    0.259305    0.417941    0.379789    21.00000    0.07082    0.17819 =
         0.15102    0.01869   -0.01129   -0.02325
F2    4    0.293421    0.531927    0.464952    21.00000    0.19449    0.15852 =
         0.09689   -0.00970    0.05983    0.05556
F3    4    0.437320    0.277066    0.788349    21.00000    0.09591    0.10023 =
         0.08247    0.05362   -0.03665   -0.02530
F4    4    0.524193    0.327261    0.854023    21.00000    0.03969    0.08134 =
         0.07669    0.02469   -0.00817   -0.02614
F5    4    0.542287    0.223386    0.764292    21.00000    0.11809    0.13880 =
         0.06166    0.03008    0.03039   -0.02795
F6    4    0.267194    0.617411    0.368789    21.00000    0.10436    0.15783 =
         0.16283    0.01347   -0.01856    0.07440
P1    5    0.413107    0.340266    0.437810    21.00000    0.03302    0.02435 =
         0.02386   -0.00342   -0.00911   -0.00063
P2    5    0.399033   -0.338775    0.447100    21.00000    0.08875    0.04270 =
         0.05807   -0.01721   -0.01811    0.04011
P3    5    0.422844   -0.006358    0.787047    21.00000    0.07076    0.10788 =
         0.02420   -0.01311   -0.01947   -0.00191
P4    5    0.068010   -0.000856    0.614211    21.00000    0.02106    0.07417 =
         0.03750    0.01416   -0.00150   -0.00844
O1    3    0.453622    0.394239    0.472559    21.00000    0.04819    0.03957 =
         0.05137   -0.00631   -0.02191   -0.02006
O2    3    0.365943    0.404742    0.418638    21.00000    0.04535    0.03713 =
         0.03309    0.01231   -0.00701   -0.00553
O3    3    0.445904    0.295098    0.394567    21.00000    0.03619    0.04980 =
         0.03774   -0.00059    0.00187   -0.00285
O4    3    0.358919   -0.387145    0.420005    21.00000    0.09049    0.06160 =
         0.09379   -0.03602   -0.02533    0.01906
O5    3    0.435498   -0.288634    0.401139    21.00000    0.13986    0.08858 =
         0.08254   -0.00408    0.05103    0.03736
O6    3    0.444250   -0.392131    0.476114    21.00000    0.05210    0.04082 =
         0.06919   -0.01616    0.00321    0.03231
O7    3    0.468928   -0.097157    0.782376    21.00000    0.10995    0.09546 =
         0.10440   -0.01301   -0.05399    0.01962
O8    3    0.379532   -0.030129    0.824886    21.00000    0.11834    0.12968 =
         0.03514    0.00263   -0.00230   -0.02973
O9    3    0.456223    0.078198    0.798326    21.00000    0.05826    0.08291 =
         0.03348   -0.01898   -0.01248    0.01435
O10   3    0.057823   -0.078073    0.655255    21.00000    0.06469    0.11446 =
         0.09822    0.06166    0.01665    0.00464
O11   3    0.050391    0.094666    0.635225    21.00000    0.04973    0.08381 =
         0.06652   -0.00946    0.00683   -0.00923
O12   3    0.039201   -0.029888    0.567709    21.00000    0.02839    0.05307 =
         0.05744   -0.00373   -0.01833   -0.00488
C1    1    0.383468    0.243871    0.475241    21.00000    0.02385    0.02105 =
         0.02255   -0.00954   -0.00125    0.00176
C2    1    0.325934    0.228490    0.478173    21.00000    0.02765    0.03107 =
         0.02014   -0.00658   -0.00757   -0.00015
AFIX  43
H2    7    0.301231    0.266863    0.457844    21.00000   -1.20000
AFIX   0
C3    1    0.304627    0.156400    0.511128    21.00000    0.01883    0.03378 =
         0.02143   -0.00331   -0.00466   -0.00159
AFIX  43
H3    7    0.265337    0.146520    0.512606    21.00000   -1.20000
AFIX   0
C4    1    0.338702    0.099481    0.541400    21.00000    0.01579    0.02217 =
         0.01409   -0.00696   -0.00526    0.00014
C5    1    0.395920    0.127206    0.541866    21.00000    0.01962    0.04392 =
         0.02072    0.00404   -0.00490    0.00456
AFIX  43
H5    7    0.420375    0.094307    0.564871    21.00000   -1.20000
AFIX   0
C6    1    0.417331    0.197722    0.511391    21.00000    0.01959    0.03991 =
         0.03045    0.00252   -0.01018   -0.00724
AFIX  43
H6    7    0.455519    0.215986    0.514547    21.00000   -1.20000
AFIX   0
C7    1    0.375254   -0.238405    0.484030    21.00000    0.04135    0.02579 =
         0.03048   -0.00029   -0.00481    0.00959
C8    1    0.328468   -0.187254    0.469821    21.00000    0.03170    0.03660 =
         0.03341   -0.00843   -0.00391    0.00710
AFIX  43
H8    7    0.305337   -0.211042    0.442952    21.00000   -1.20000
AFIX   0
C9    1    0.314785   -0.098675    0.495435    21.00000    0.02967    0.02515 =
         0.02346   -0.00090   -0.00617    0.00687
AFIX  43
H9    7    0.287995   -0.054733    0.481330    21.00000   -1.20000
AFIX   0
C10   1    0.340976   -0.076999    0.541300    21.00000    0.01883    0.02191 =
         0.01483   -0.00068   -0.00246    0.00242
C11   1    0.390598   -0.126249    0.554234    21.00000    0.02937    0.02912 =
         0.02691   -0.00100   -0.00684    0.00574
AFIX  43
H11   7    0.415019   -0.100785    0.579693    21.00000   -1.20000
AFIX   0
C12   1    0.402815   -0.212258    0.529034    21.00000    0.03788    0.02935 =
         0.04069   -0.00072   -0.00721    0.01406
AFIX  43
H12   7    0.430645   -0.254851    0.542559    21.00000   -1.20000
AFIX   0
C13   1    0.390087    0.000778    0.726421    21.00000    0.03597    0.06243 =
         0.01724   -0.01231    0.00417    0.00372
C14   1    0.364213   -0.079388    0.706122    21.00000    0.03935    0.04991 =
         0.01910    0.00334    0.00016    0.00860
AFIX  43
H14   7    0.360263   -0.137924    0.725696    21.00000   -1.20000
AFIX   0
C15   1    0.343463   -0.074602    0.656011    21.00000    0.03884    0.03231 =
         0.02086   -0.00542   -0.00149    0.00549
AFIX  43
H15   7    0.328565   -0.132524    0.640867    21.00000   -1.20000
AFIX   0
C16   1    0.343935    0.012468    0.627552    21.00000    0.01517    0.03565 =
         0.01456   -0.00464   -0.00227    0.00412
C17   1    0.361041    0.096833    0.650987    21.00000    0.04288    0.04633 =
         0.02957   -0.00607   -0.00977   -0.00230
AFIX  43
H17   7    0.360499    0.157234    0.632658    21.00000   -1.20000
AFIX   0
C18   1    0.379633    0.095133    0.702503    21.00000    0.06199    0.06463 =
         0.03964   -0.01728   -0.02383   -0.00770
AFIX  43
H18   7    0.385121    0.154624    0.720954    21.00000   -1.20000
AFIX   0
C19   1    0.141861    0.002730    0.603845    21.00000    0.02495    0.04389 =
         0.02941    0.01041   -0.00789   -0.00322
C20   1    0.171001    0.089152    0.608416    21.00000    0.02290    0.03619 =
         0.04463   -0.00819    0.00659    0.00790
AFIX  43
H20   7    0.151856    0.147808    0.617626    21.00000   -1.20000
AFIX   0
C21   1    0.228691    0.091756    0.599638    21.00000    0.02727    0.03313 =
         0.04036   -0.00434    0.00561   -0.00102
AFIX  43
H21   7    0.249179    0.150450    0.605879    21.00000   -1.20000
AFIX   0
C22   1    0.255737    0.008726    0.581875    21.00000    0.01371    0.02261 =
         0.01520   -0.00589   -0.00311    0.00203
C23   1    0.225792   -0.079236    0.579970    21.00000    0.02581    0.03119 =
         0.04075    0.00894   -0.00038   -0.00810
AFIX  43
H23   7    0.244406   -0.139278    0.572416    21.00000   -1.20000
AFIX   0
C24   1    0.168087   -0.078607    0.589260    21.00000    0.02334    0.02852 =
         0.04618    0.00928   -0.00125   -0.00927
AFIX  43
H24   7    0.147318   -0.137655    0.585024    21.00000   -1.20000
AFIX   0

C25   1    0.319912    0.011510    0.572908    21.00000    0.01414    0.03154 =
         0.01410   -0.00148   -0.00402    0.00049
O1W   3    0.491403   -0.199310    0.827357    21.00000    0.07556    0.08550 =
         0.05740   -0.02749   -0.02992    0.01140
PART 2
ZR1A  6    0.495565    0.500985    0.491157   -21.00000    0.02505    0.03207 =
         0.04875   -0.00981    0.00280   -0.00197

ZR2A  6    0.318005    0.518985    0.368187   -21.00000    0.04232    0.05490 =
         0.02040    0.00925    0.00290    0.00871
ZR3A  6    0.491285    0.215611    0.826182   -21.00000    0.02443    0.03576 =
         0.04526    0.01849   -0.01161   -0.00347
F1A   4    0.284064    0.434233    0.319713   -21.00000    0.06764    0.09578 =
         0.07015   -0.00724   -0.01745   -0.01178
F2A   4    0.252369    0.511162    0.414200   -21.00000    0.04379    0.11193 =
         0.06654    0.01206    0.01125    0.01167
F3A   4    0.452100    0.285178    0.772947   -21.00000    0.12359    0.13106 =
         0.09851    0.08102   -0.01897   -0.00931
F4A   4    0.547600    0.306171    0.846109   -21.00000    0.08164    0.16287 =
         0.13105   -0.01784    0.01481   -0.07110
F5A   4    0.545446    0.164760    0.769311   -21.00000    0.10082    0.15628 =
         0.04856    0.03244    0.03462   -0.01732
F6A   4    0.291028    0.635482    0.334830   -21.00000    0.08054    0.08765 =
         0.10041    0.03995   -0.01696    0.03129
P1A   5    0.404473    0.342496    0.427422   -21.00000    0.02076    0.02310 =
         0.03018    0.00213   -0.01548   -0.01203
P2A   5    0.417420   -0.327211    0.448663   -21.00000    0.03294    0.01534 =
         0.04594    0.00406    0.01663   -0.00353
P3A   5    0.398810    0.014598    0.797081   -21.00000    0.04059    0.07909 =
         0.01937   -0.00249   -0.01205    0.00316
P4A   5    0.069150    0.030438    0.619732   -21.00000    0.01525    0.01265 =
         0.01965   -0.00845   -0.00411    0.00412
O1A   3    0.445029    0.407364    0.457936   -21.00000    0.04042    0.02740 =
         0.04154    0.00145   -0.01788   -0.02128
O2A   3    0.354547    0.401467    0.406100   -21.00000    0.03549    0.02809 =
         0.05349    0.00978   -0.00747   -0.00228
O3A   3    0.435427    0.291497    0.384580   -21.00000    0.03357    0.02644 =
         0.02364    0.00173   -0.01169    0.00058
O4A   3    0.383472   -0.365969    0.410054   -21.00000    0.05522    0.07173 =
         0.04929   -0.02226    0.00406    0.00500
O5A   3    0.466361   -0.276550    0.418796   -21.00000    0.03136    0.04531 =
         0.05570    0.01381    0.02552    0.01305
O6A   3    0.444310   -0.394379    0.487617   -21.00000    0.05250    0.03513 =
         0.04805    0.00423    0.01291    0.01756
O7A   3    0.425829   -0.096060    0.807338   -21.00000    0.15027    0.09237 =
         0.06924    0.01578   -0.04755    0.03413
O8A   3    0.347976    0.025361    0.828453   -21.00000    0.05890    0.11800 =
         0.03987    0.00691   -0.00845   -0.00745
O9A   3    0.441826    0.090490    0.806200   -21.00000    0.05047    0.08863 =
         0.04256   -0.01465    0.00407   -0.00393
O10A  3    0.064985   -0.043123    0.663310   -21.00000    0.02342    0.04251 =
         0.03835    0.01493   -0.00253   -0.01279
O11A  3    0.051126    0.131161    0.636346   -21.00000    0.02076    0.01631 =
         0.02690   -0.00865    0.00546    0.00440
O12A  3    0.036501   -0.001404    0.575163   -21.00000    0.02288    0.04477 =
         0.03530   -0.02125   -0.00915   -0.00026
C1A   1    0.379836    0.250335    0.470475   -21.00000    0.02400    0.02156 =
         0.02675   -0.00386   -0.00385   -0.00297
C2A   1    0.324603    0.216739    0.468352   -21.00000    0.02265    0.02882 =
         0.02127   -0.00159   -0.00956   -0.00283
AFIX  43
H2AA  7    0.299723    0.243293    0.443578   -21.00000   -1.20000
AFIX   0
C3A   1    0.305632    0.144562    0.502266   -21.00000    0.01883    0.03378 =
         0.02143   -0.00331   -0.00466   -0.00159
AFIX  43
H3AA  7    0.267268    0.126482    0.501557   -21.00000   -1.20000
AFIX   0
C4A   1    0.340614    0.098746    0.536671   -21.00000    0.01815    0.01983 =
         0.01796   -0.00724   -0.00234    0.00137
C5A   1    0.398384    0.112922    0.526385   -21.00000    0.02008    0.03321 =
         0.01975   -0.00562    0.00042    0.01066
AFIX  43
H5AA  7    0.424859    0.069365    0.541291   -21.00000   -1.20000
AFIX   0
C6A   1    0.416766    0.186905    0.495880   -21.00000    0.01736    0.03643 =
         0.01618   -0.00170    0.00466    0.00021
AFIX  43
H6AA  7    0.455871    0.196013    0.491602   -21.00000   -1.20000
AFIX   0
C7A   1    0.385928   -0.230689    0.484487   -21.00000    0.02643    0.02354 =
         0.02370    0.00721    0.00384    0.00257
C8A   1    0.339436   -0.180776    0.468623   -21.00000    0.02168    0.02661 =
         0.02174   -0.00304    0.00353   -0.00570
AFIX  43
H8AA  7    0.325202   -0.192115    0.435165   -21.00000   -1.20000
AFIX   0
C9A   1    0.311925   -0.112205    0.501172   -21.00000    0.02778    0.02687 =
         0.02220   -0.00194   -0.00602    0.00717
AFIX  43
H9AA  7    0.275161   -0.090219    0.493492   -21.00000   -1.20000
AFIX   0
C10A  1    0.339579   -0.078014    0.544223   -21.00000    0.02190    0.02041 =
         0.01558    0.00094   -0.00453    0.00151
C11A  1    0.384446   -0.135457    0.562235   -21.00000    0.02520    0.02366 =
         0.02365    0.00784    0.00161    0.00347
AFIX  43
H11A  7    0.394899   -0.133540    0.597329   -21.00000   -1.20000
AFIX   0
C12A  1    0.412926   -0.194408    0.528257   -21.00000    0.02374    0.02632 =
         0.03260    0.00419   -0.00049    0.00013
AFIX  43
H12A  7    0.450973   -0.210572    0.534464   -21.00000   -1.20000
AFIX   0
C13A  1    0.379347    0.020459    0.731430   -21.00000    0.04137    0.05048 =
         0.03006   -0.00323   -0.00873    0.00841
C14A  1    0.353832   -0.058097    0.709472   -21.00000    0.03142    0.04357 =
         0.02381    0.00485   -0.00069    0.00902
AFIX  43
H14A  7    0.349505   -0.117014    0.728666   -21.00000   -1.20000
AFIX   0
C15A  1    0.333725   -0.054251    0.659116   -21.00000    0.02486    0.03345 =
         0.02141   -0.00700    0.00765    0.00725
AFIX  43
H15A  7    0.311726   -0.107347    0.646684   -21.00000   -1.20000
AFIX   0
C16A  1    0.344915    0.025140    0.626441   -21.00000    0.01710    0.03245 =
         0.01632   -0.00509    0.00316    0.00077
C17A  1    0.377424    0.098695    0.645373   -21.00000    0.02083    0.05017 =
         0.03012   -0.00380   -0.00713   -0.00523
AFIX  43
H17A  7    0.384517    0.155283    0.625007   -21.00000   -1.20000
AFIX   0
C18A  1    0.401043    0.092002    0.695463   -21.00000    0.02152    0.05847 =
         0.02581   -0.01243   -0.00492   -0.01051
AFIX  43
H18A  7    0.430857    0.134293    0.705151   -21.00000   -1.20000
AFIX   0
C19A  1    0.141916    0.033072    0.602841   -21.00000    0.01588    0.01181 =
         0.00936    0.00114   -0.00409    0.00539
C20A  1    0.175488    0.112651    0.611805   -21.00000    0.02128    0.01971 =
         0.03268   -0.00384   -0.00335   -0.00385
AFIX  43
H20A  7    0.161376    0.169062    0.628988   -21.00000   -1.20000
AFIX   0
C21A  1    0.231302    0.109310    0.595084   -21.00000    0.02385    0.01824 =
         0.03008    0.00226    0.00703   -0.00221
AFIX  43
H21A  7    0.252209    0.168645    0.593111   -21.00000   -1.20000
AFIX   0
C22A  1    0.256513    0.021220    0.581401   -21.00000    0.02058    0.02010 =
         0.01980   -0.00073   -0.00036    0.00205
C23A  1    0.221341   -0.058398    0.570385   -21.00000    0.02397    0.00935 =
         0.02683    0.00365   -0.00196    0.00993
AFIX  43
H23A  7    0.235520   -0.116972    0.555341   -21.00000   -1.20000
AFIX   0
C24A  1    0.164184   -0.048590    0.582394   -21.00000    0.02213    0.01095 =
         0.03191    0.00474   -0.00439   -0.00092
AFIX  43
H24A  7    0.140125   -0.102701    0.575652   -21.00000   -1.20000
AFIX   0
C25A  1    0.320785    0.016952    0.571969   -21.00000    0.01830    0.03085 =
         0.01919   -0.00341   -0.00382    0.00431
O1WA  3    0.525792   -0.211530    0.830823   -21.00000    0.16879    0.17236 =
         0.15090   -0.02451   -0.01964   -0.02901

PART 0

HKLF 4 1 1 0 0 0 1 0 0 0 1

REM  A in Pbca
REM R1 =  0.0869 for    5394 Fo > 4sig(Fo)  and  0.1266 for all    8293 data
REM    906 parameters refined using   2542 restraints

END

WGHT      0.1726     15.4765

REM Highest difference peak  1.565,  deepest hole -0.779,  1-sigma level  0.171
Q1    1   0.3394  0.5779  0.4605  11.00000  0.05    1.56
Q2    1   0.4266  0.0565  0.7877  11.00000  0.05    1.20
Q3    1   0.4242  0.3536  0.4416  11.00000  0.05    1.06
Q4    1   0.3770 -0.3659  0.4520  11.00000  0.05    1.01
Q5    1   0.4001  0.3505  0.4463  11.00000  0.05    1.01
Q6    1   0.3444  0.4126  0.3265  11.00000  0.05    0.96
Q7    1   0.0580 -0.1401  0.6341  11.00000  0.05    0.94
Q8    1   0.0708 -0.0561  0.6224  11.00000  0.05    0.89
Q9    1   0.4039 -0.3264  0.4253  11.00000  0.05    0.84
Q10   1   0.3920 -0.0812  0.8200  11.00000  0.05    0.82
Q11   1   0.4236 -0.3587  0.4515  11.00000  0.05    0.81
Q12   1   0.0668  0.0072  0.6385  11.00000  0.05    0.80
Q13   1   0.3329 -0.0080  0.6393  11.00000  0.05    0.76
Q14   1   0.4361 -0.0386  0.7943  11.00000  0.05    0.75
Q15   1   0.4483 -0.2736  0.3908  11.00000  0.05    0.75
Q16   1   0.3549  0.2368  0.4808  11.00000  0.05    0.74
Q17   1   0.4452 -0.0542  0.8014  11.00000  0.05    0.74
Q18   1   0.3253  0.1154  0.5114  11.00000  0.05    0.74
Q19   1   0.3560  0.3989  0.4327  11.00000  0.05    0.73
Q20   1   0.4473  0.2356  0.8939  11.00000  0.05    0.73
;
_shelx_res_checksum   81886

_shelx_hkl_file
;
   6   0   0 4806805   53310
   8   0   0 2671204   33799
  10   0   0  228065   10000
  12   0   011685319  133028
  14   0   0   38194    7498
  16   0   0 7660605  104580
  18   0   0 4203648   60046
  20   0   0  859570   22100
  22   0   0 2398336   72463
  24   0   0  125182   45916
  26   0   0  577716   72544
  28   0   0  857499   85457
   2   1   0       0    1350
   4   1   0    9620    2069
   6   1   0  171937    5316
   8   1   0  377583    7219
  10   1   0   27734    5106
  12   1   0    5236    4587
  14   1   0  181647    7743
  16   1   0  851568   15219
  18   1   0  122306    9780
  20   1   0  208349   15635
  22   1   0  375082   26288
  24   1   0  279628   29150
  26   1   0  351056   56363
  28   1   0   35832   44522
   0   2   042686813 1359232
   2   2   013653114  107303
   4   2   0 4881417   35119
   6   2   0 3535128   25358
   8   2   0 3037687   23522
  12   2   0  777708   12690
  14   2   0  186935    7976
  16   2   0 1931017   23315
  18   2   0  125571    9922
  20   2   0   47199    9494
  22   2   0   65852   17863
  24   2   0  470308   38837
  26   2   0  236980   42736
  28   2   0 1294430   69734
   4   3   0 1188387   18516
   6   3   0 1401658   13247
   8   3   0 1046859   12453
  10   3   0  638475    9868
  12   3   0  551024   10814
  14   3   0   51267    7084
  16   3   0   81226    8207
  18   3   0 2025651   25846
  20   3   0  226077   11021
  22   3   0  150761   17309
  24   3   0  182379   40142
  26   3   0   43120   62093
  28   3   0  212306   50229
   0   4   016352030  170043
   2   4   0 7597561   56473
   4   4   0 7472095   56162
   6   4   0 7926094   59870
   8   4   0    2368    5132
  10   4   0 3877430   35759
  12   4   0 5761570   51899
  14   4   0  378750   12766
  16   4   0 7210505   71338
  18   4   0  339792   15127
  20   4   0    4801   14401
  22   4   0  251023   23568
  24   4   0       0   32111
  26   4   0  485413   65023
  28   4   0 1583598   77728
   2   5   0   36830    4331
   4   5   0  615825   11157
   6   5   0  128632    6860
   8   5   0   77899    6577
  10   5   0 2512101   27259
  12   5   0  165592   11139
  14   5   0   12758    9618
  16   5   0   54471   10836
  18   5   0   18828   12854
  20   5   0  713613   27165
  22   5   0   36455   24153
  24   5   0   35186   31840
  26   5   0  138871   38891
  28   5   0   30184   51331
   0   6   0 8187054   95560
   2   6   0 4001110   35018
   4   6   0  988325   14021
   6   6   0   63944    9080
   8   6   0   27500    7138
  10   6   012961139  107403
  12   6   0 7422741   72690
  14   6   0   45353   10778
  16   6   0 1496550   29830
  18   6   0  509897   19701
  20   6   0  372984   25660
  22   6   0  952673   39228
  24   6   0   43472   33551
  26   6   0  243714   40406
   2   7   0  689102   12317
   4   7   0  421981   11980
   6   7   0   28583    9972
   8   7   0  362750   16586
  10   7   0  143580   10413
  12   7   0  384091   15232
  14   7   0   24376   11757
  16   7   0    6869   13280
  18   7   0  271324   19923
  20   7   0   54575   19862
  22   7   0   38034   27146
  24   7   0     983   45782
  26   7   0   60531   45918
   0   8   0 5544396   74598
   2   8   0    3670    9543
   4   8   0  146939   10182
   6   8   0  329843   14003
   8   8   0  191276   12168
  10   8   0  394770   16110
  12   8   0  228844   13796
  14   8   0  449206   17591
  16   8   0 2572491   41887
  18   8   0  119774   19139
  20   8   0   77731   22441
  22   8   0  169181   33606
  24   8   0  160021   44790
   2   9   0  466786   12855
   4   9   0       0   10461
   6   9   0  343418   15336
   8   9   0   43898   11993
  10   9   0    4312   11357
  12   9   0    1584   13507
  14   9   0  535125   23548
  16   9   0   11954   16329
  18   9   0  734776   35220
  20   9   0       0   26921
  22   9   0   41676   46942
  24   9   0   44952   55273
   0  10   0 8687095  119876
   2  10   0 1441643   28268
   4  10   0 2164922   34181
   6  10   0 3236474   44643
   8  10   0   93821   14482
  10  10   0       0   13243
  12  10   0 1518714   31146
  14  10   0  636777   25393
  16  10   0 1939653   57234
  18  10   0  486588   29266
  20  10   0  361333   49374
  22  10   0  537838   44561
   2  11   0  323474   18057
   4  11   0   77368   15648
   6  11   0  407405   19895
   8  11   0  420519   22451
  10  11   0  640722   27024
  12  11   0   54372   17948
  14  11   0  213163   20896
  16  11   0   46818   23138
  18  11   0  181090   28854
  20  11   0  326195   41397
  22  11   0   37918   41860
   0  12   0 1991359   46023
   2  12   0    7706   16427
   4  12   0  134131   18569
   6  12   0   37633   21125
   8  12   0   30979   18451
  10  12   0  300536   22184
  12  12   0  586234   27591
  14  12   0   13778   24551
  16  12   0    9981   32774
  18  12   0   34554   30179
  20  12   0   29232   32704
   2  13   0   63355   20216
   4  13   0    6650   24677
   6  13   0  743606   35616
   8  13   0       0   25822
  10  13   0  339281   27268
  12  13   0  146117   24273
  14  13   0       0   24944
  16  13   0   72876   26563
  18  13   0  385404   36352
   0  14   0  339669   41125
   2  14   0  346044   29005
   4  14   0  735954   35177
   6  14   0  623031   35811
   8  14   0  485146   30030
  10  14   0  645550   33976
  12  14   0  281737   30073
  14  14   0  280781   36473
  16  14   0  243475   33883
   2  15   0   16060   27302
   4  15   0  134570   28271
   6  15   0   12165   27292
   8  15   0   42064   29091
  10  15   0    6900   29048
  12  15   0    7781   29060
   0  16   0   62800   45371
   2  16   0   12590   32908
   4  16   0  138401   44721
   6  16   0   48111   31429
   8  16   0  195827   36110
   2   1   1 4775416  272316
   3   1   1 4738543  157316
   4   1   1 2836996   17753
   5   1   1 5715228   31021
   7   1   1 2862146   17235
   8   1   1  107243    3380
   9   1   1   12700    2413
  10   1   1    4893    2909
  11   1   1  200130    4959
  12   1   1 3768191   24961
  13   1   1 1749079   14299
  14   1   1  368358    6975
  15   1   1 2981453   22866
  16   1   1   34092    4765
  17   1   1 2993564   23723
  18   1   1   75193    6346
  19   1   1   16808    6658
  20   1   1  445148   11464
  21   1   1 1185325   19697
  22   1   1   83779   13293
  23   1   1  965758   27520
  24   1   1  129338   20581
  25   1   1    5059   23708
  26   1   1   43020   28327
  27   1   1  692589   38675
  28   1   1  137779   32994
  29   1   1  269343   37405
   0   2   1  421634    9097
   1   2   1  331577    8116
   2   2   1 2818966   44851
   3   2   1   20792    2204
   4   2   1  324625    4463
   5   2   1    7567    2281
   6   2   1    6909    2509
   7   2   1  300915    4566
   8   2   1 1018936    7996
   9   2   1  525256    5856
  10   2   1    3070    3221
  11   2   1     633    3366
  12   2   1  148114    4871
  13   2   1   14022    3945
  14   2   1  221133    6218
  15   2   1  288816    7035
  16   2   1  269610    7242
  17   2   1   17369    6114
  18   2   1  186419    6740
  19   2   1   43877    6932
  20   2   1  356237   10406
  21   2   1   16264    9513
  22   2   1  185104   15651
  23   2   1       0   14897
  24   2   1   92448   19738
  25   2   1   33688   23367
  26   2   1       0   26666
  27   2   1   28764   29574
  28   2   1       0   32044
  29   2   1   13154   34592
   1   3   1  374928    3956
   2   3   1    5342    2597
   3   3   1 2307688   13545
   4   3   114584713   71237
   5   3   1 9740891   49794
   6   3   1    6313    2684
   7   3   1  767609    7055
   8   3   1   26325    3247
   9   3   1  145547    4458
  10   3   1 2292311   15089
  11   3   1 2802123   18714
  12   3   1  467101    7478
  13   3   1  123758    5760
  14   3   1  337733    7123
  15   3   1 1375122   13435
  16   3   1 1050204   11857
  17   3   1 1463371   14646
  18   3   1   69141    6278
  19   3   1  102243    7162
  20   3   1  515661   10637
  21   3   1   31975    8928
  22   3   1   14005   11658
  23   3   1       0   19184
  24   3   1    3293   21914
  25   3   1     599   22469
  26   3   1  133322   27221
  27   3   1  958672   41451
  28   3   1   32593   35386
  29   3   1  311609   42340
   0   4   1 1762347   15272
   1   4   1   31931    2422
   2   4   1  397533    5881
   3   4   1       0    2670
   4   4   1  632246    6829
   5   4   1  181564    4242
   6   4   1 3300609   19820
   7   4   1       0    3244
   8   4   1  294201    5787
   9   4   1   34785    4026
  10   4   1  870032    9547
  11   4   1   17671    4425
  12   4   1 1784775   14851
  13   4   1  625550    9438
  14   4   1  376176    8750
  15   4   1   34735    6087
  16   4   1  483576   12660
  17   4   1  147005    7662
  18   4   1  313019    9379
  19   4   1  138588    8533
  20   4   1  101675   13070
  21   4   1   28994    9663
  22   4   1  228750   15617
  23   4   1  168083   21623
  24   4   1   35067   21949
  25   4   1   14051   23280
  26   4   1    7877   25049
  27   4   1   21210   28717
  28   4   1       0   32482
   1   5   1 4735058   24709
   2   5   1   52403    3261
   3   5   1 2761127   17899
   4   5   1  786736    8646
   5   5   1 3456782   20516
   6   5   1  990963    9884
   7   5   1 3277329   20949
   8   5   1  113817    4832
   9   5   1 2675070   18219
  10   5   1  686433    9482
  11   5   111010534   65586
  12   5   1 3104491   23933
  13   5   1  981996   12844
  14   5   1  792130   12472
  15   5   1 2679755   23457
  16   5   1    6278    7306
  17   5   1  518389   12707
  18   5   1  602444   13393
  19   5   1  273559   10481
  20   5   1   29324   10878
  21   5   1  713165   18056
  22   5   1  181999   16157
  23   5   1  108740   21907
  24   5   1  450921   28144
  25   5   1   33232   23693
  26   5   1   84443   26406
  27   5   1  857623   40268
  28   5   1  217805   35876
   0   6   1   31657    4956
   1   6   1   18259    3500
   2   6   1 1560252   11585
   3   6   1  164906    5342
   4   6   1 2027266   16661
   5   6   1  484106    8718
   6   6   1  226780    7108
   7   6   1   21468    5550
   8   6   1 2578529   20726
   9   6   1 1074060   12684
  10   6   1  697889   10998
  11   6   1  152743    6764
  12   6   1  211031    8139
  13   6   1  230739    8502
  14   6   1 1096558   15684
  15   6   1  155179    9007
  16   6   1  145603    9357
  17   6   1  300843   11680
  18   6   1  177531   10933
  19   6   1   50480   11875
  20   6   1  210623   14065
  21   6   1  374482   18076
  22   6   1   58484   17447
  23   6   1   19393   25559
  24   6   1   34215   23422
  25   6   1       0   24459
  26   6   1       0   27024
  27   6   1   69342   31574
   1   7   1 2600425   18674
   2   7   1  351873    6920
   3   7   1  290110    7659
   4   7   1 1297240   13695
   6   7   1   11689    6201
   7   7   1  244647    8672
   8   7   1 1504085   17080
   9   7   1  175043    7876
  10   7   1  861764   13386
  11   7   1 3092148   25544
  12   7   1  508641   11400
  13   7   1  130441    8545
  14   7   1    1417    8135
  15   7   1  119675   10086
  16   7   1  413765   13519
  17   7   1   48056   11112
  18   7   1   13763   12192
  19   7   1       0   12221
  20   7   1  525967   18071
  21   7   1  342495   17422
  22   7   1  107702   19224
  23   7   1  358697   26525
  24   7   1    7062   25308
  25   7   1   74792   32266
  26   7   1  180453   35410
   0   8   1 1539711   23241
   1   8   1 1325749   13848
   2   8   1   26243    4866
   3   8   1  103105    6752
   4   8   1  417127   10297
   5   8   1  277802    8846
   6   8   1 1610982   19210
   7   8   1  238972   10064
   8   8   1  107902    8708
   9   8   1   74654    8426
  10   8   1  490656   12708
  11   8   1   77692    7897
  12   8   1   38283    7820
  13   8   1   11653    8232
  14   8   1     502    9021
  15   8   1  239596   11165
  16   8   1  350858   13726
  17   8   1  544079   17928
  18   8   1   65862   13934
  19   8   1   56136   14471
  20   8   1       0   14788
  21   8   1   49929   17891
  22   8   1   92498   23617
  23   8   1  152867   29483
  24   8   1   22301   30521
  25   8   1   34955   31935
   1   9   1 1079571   14045
   2   9   1  158882    7368
   3   9   1 3104609   27376
   4   9   1  193077    8721
   5   9   1 5595183   42711
   6   9   1   38387    7430
   7   9   1 1579054   18851
   8   9   1  152184   10552
   9   9   1       0    8890
  10   9   1   53704    9492
  11   9   1   61987    8861
  12   9   1  261990   11659
  13   9   1  203477   11814
  14   9   1   16355   12434
  15   9   1 1947952   27387
  16   9   1   52130   11858
  17   9   1 1016696   23635
  18   9   1  346826   18538
  19   9   1  133369   20561
  20   9   1  101264   20789
  21   9   1  304294   24072
  22   9   1  219805   25940
  23   9   1   10094   29032
  24   9   1   77727   31981
   0  10   1   22022   13070
   1  10   1 1481003   16713
   2  10   1  408399   11490
   3  10   1   94238    9615
   4  10   1   35924    8477
   5  10   1  249692   10522
   6  10   1   19987    8834
   7  10   1  727798   15455
   8  10   1  363923   12495
   9  10   1   18077    9291
  10  10   1    2878    9262
  11  10   1  395329   12939
  12  10   1   10414   10010
  13  10   1   48574   11137
  14  10   1  241543   13702
  15  10   1  180165   14725
  16  10   1   30756   14731
  17  10   1   16371   15533
  18  10   1   58141   17157
  19  10   1   27129   18217
  20  10   1   49295   21762
  21  10   1   83664   22848
  22  10   1   86766   29420
  23  10   1    8321   30237
   1  11   1  980965   14673
   2  11   1  388288   13222
   3  11   1  239816   12660
   4  11   1    4885   10215
   5  11   1  104830   10800
   6  11   1       0   10493
   7  11   1   64191   10791
   8  11   1       0   10955
   9  11   1  600069   16681
  10  11   1   67767   11882
  11  11   1  512515   16136
  12  11   1   10905   11866
  13  11   1  151361   14239
  14  11   1   31739   13720
  15  11   1  467333   18999
  16  11   1       0   15136
  17  11   1  266914   18457
  18  11   1   52243   19482
  19  11   1   66202   20534
  20  11   1  168610   22984
  21  11   1  336935   28449
  22  11   1       0   29915
   0  12   1   50771   16601
   1  12   1  613809   15713
   2  12   1   34763   11918
   3  12   1   51899   12261
   4  12   1   36485   12489
   5  12   1   11261   12462
   6  12   1   50147   12923
   7  12   1     936   13339
   8  12   1   59819   13463
   9  12   1   92118   14289
  10  12   1  165545   15283
  11  12   1  128256   14386
  12  12   1       0   14642
  13  12   1  108862   15525
  14  12   1   60083   15354
  15  12   1   17530   15698
  16  12   1   23986   17526
  17  12   1   31361   19603
  18  12   1   34835   20831
  19  12   1  136394   23208
  20  12   1    6670   23415
   1  13   1  606268   19964
   2  13   1  156564   15541
   3  13   1  247963   17990
   4  13   1   20963   17214
   5  13   1    7085   18288
   6  13   1       0   17109
   7  13   1   38235   16911
   8  13   1    2183   16997
   9  13   1  650266   24589
  10  13   1   29339   19406
  11  13   1  949522   24502
  12  13   1   48791   16213
  13  13   1  273799   18168
  14  13   1    8100   16689
  15  13   1   37999   17296
  16  13   1   48006   20611
  17  13   1   11397   23305
  18  13   1       0   22399
   0  14   1   11467   23947
   1  14   1  164148   18659
   2  14   1       0   17432
   3  14   1   83670   18422
   4  14   1   37137   18166
   5  14   1   38846   17119
   6  14   1   82778   17106
   7  14   1  163125   17891
   8  14   1   64264   17809
   9  14   1   54135   18759
  10  14   1   15283   17369
  11  14   1   17681   17976
  12  14   1    2420   17875
  13  14   1   20562   19049
  14  14   1   18238   21061
  15  14   1   29645   19930
  16  14   1   32267   22187
   1  15   1    5081   20650
   2  15   1   28741   18901
   3  15   1  139652   20416
   4  15   1   41707   22721
   5  15   1  735572   26040
   6  15   1       0   21757
   7  15   1  554322   25220
   8  15   1    9615   21143
   9  15   1  158160   21334
  10  15   1   18059   23121
  11  15   1       0   20848
  12  15   1   10002   23492
  13  15   1    3139   23722
   0  16   1   16415   33561
   1  16   1       0   22554
   2  16   1   60354   22570
   3  16   1   94899   22635
   4  16   1     908   24696
   5  16   1   30136   22079
   6  16   1   30838   23341
   7  16   1   71403   22970
   8  16   1   20518   22543
   3   0   2 2699992   90576
   4   0   2 5012705   46937
   5   0   2  365154    6333
   6   0   2   11172    3763
   7   0   2   51560    4427
   8   0   2  906732   11167
   9   0   2 3320091   30192
  10   0   2 1112250   13800
  11   0   2 5903559   50821
  12   0   2 3801690   34862
  13   0   2 2909270   31417
  14   0   2 1133028   18027
  15   0   2  304275   11217
  16   0   2   21530    8966
  17   0   2 1669995   25377
  18   0   2  103630   10650
  19   0   2   44336   11347
  20   0   2  120020   12733
  21   0   2  198118   17243
  22   0   2  565238   25630
  23   0   2 1838038   46092
  24   0   2  470077   34192
  25   0   2  389399   41022
  26   0   2  185285   41148
  27   0   2  122960   54009
  28   0   2       0   42767
  29   0   2  397858   53947
   2   1   2   29995    9644
   3   1   2 5327845   67846
   4   1   2    4317    2094
   5   1   2 1624709   16667
   6   1   2    1550    2006
   7   1   2  940987    7439
   8   1   2   14568    2191
   9   1   2   79288    3143
  10   1   2   26298    2677
  11   1   2  568927    6902
  12   1   2   19548    3913
  13   1   2 1214333   11863
  14   1   2   13577    4327
  15   1   2  488154    9136
  16   1   2   26035    6129
  17   1   2  277628    8543
  18   1   2  249822    9894
  19   1   2  329140   10311
  20   1   2  380989   10879
  21   1   2  296725   13462
  22   1   2  103388   12408
  23   1   2   69992   15778
  24   1   2   40504   21029
  25   1   2   17841   22741
  26   1   2   12706   28061
  27   1   2    5801   29610
  28   1   2   38845   31934
  29   1   2    3260   36442
   0   2   2   48280    2648
   1   2   2  415526    4430
   2   2   2 2860510   17814
   3   2   2 4507694   27187
   4   2   256512031  292605
   5   2   2 2489615   15595
   6   2   218969166   92911
   7   2   2   20203    2545
   8   2   2 2104408   13418
   9   2   2  961413    8417
  10   2   2  155523    4506
  11   2   2 2444527   16279
  12   2   2 2173913   15490
  13   2   2  634269    8366
  14   2   2 2354670   18336
  15   2   2 3033765   24655
  16   2   2 2598435   21505
  17   2   2       0    5906
  18   2   2 1168271   15135
  19   2   2  631564   11234
  20   2   2 1065743   15153
  21   2   2  894919   22442
  22   2   2  760942   19716
  23   2   2  246489   19956
  24   2   2  276773   22036
  25   2   2  119163   22927
  26   2   2  301932   29840
  27   2   2   97605   30634
  28   2   2  345490   35272
  29   2   2   74988   35016
   1   3   2 2389217   22162
   3   3   2  623325    6345
   4   3   2  515475    5862
   5   3   2 1328732    9468
   6   3   2   16553    2862
   7   3   2  230014    4561
   8   3   2  166478    4209
   9   3   2  555781    7018
  10   3   2  286771    5494
  11   3   2 1653842   12722
  12   3   2    1915    3951
  13   3   2       0    4348
  14   3   2  404132    7885
  15   3   2  241316    7228
  16   3   2  222882    7521
  17   3   2  742513   13401
  18   3   2   12149    5880
  19   3   2       0    6810
  20   3   2   15100    7808
  21   3   2   23677   11213
  22   3   2   59858   14621
  23   3   2   39634   19335
  24   3   2   89943   21266
  25   3   2   31410   25833
  26   3   2   45953   28282
  27   3   2   12374   28608
  28   3   2       0   31705
   0   4   2 2989821   23044
   1   4   2 2845948   15780
   2   4   2   23175    2803
   3   4   2   98872    3432
   4   4   2 5898226   31700
   5   4   2  510601    6187
   6   4   2 4687703   26114
   7   4   2 3579022   20864
   8   4   2 1895165   13492
   9   4   2  539569    7540
  10   4   2  175827    5777
  11   4   2 1710731   14926
  12   4   2   79455    5642
  13   4   2 2383289   18661
  14   4   2  334736    8195
  15   4   2 1359982   14631
  16   4   2 1204784   14907
  17   4   2  198567    8131
  18   4   2  147294    7467
  19   4   2  482160   12858
  20   4   2       0   10372
  21   4   2     108   12811
  22   4   2  325961   20662
  23   4   2  803494   25984
  24   4   2  453871   26593
  25   4   2   31376   23286
  26   4   2   57477   28510
  27   4   2   78760   30252
  28   4   2  286086   35076
   1   5   2  185717    3959
   2   5   2   12040    2697
   3   5   2   20629    3648
   4   5   2   78148    4456
   5   5   2  590890    8117
   6   5   2  667218    8094
   7   5   2  343796    6830
   8   5   2  106302    4973
   9   5   2  518032    8234
  10   5   2       0    4716
  11   5   2  577224    9631
  12   5   2   18769    5773
  13   5   2  370742    9032
  14   5   2   65383    6632
  15   5   2  415278   10607
  16   5   2  260312    9277
  17   5   2   29665    7622
  18   5   2   39129    7929
  19   5   2  198451    9424
  20   5   2       0   12687
  21   5   2   33276   12272
  22   5   2  131615   17270
  23   5   2  115691   20221
  24   5   2   14000   22120
  25   5   2   25086   23827
  26   5   2   20958   25436
  27   5   2       0   30609
  28   5   2       0   32908
   0   6   2 1610129   16858
   1   6   2 2583939   15749
   2   6   2 1877974   13704
   3   6   2   30450    4418
   4   6   2 2573788   18155
   5   6   2 1399755   12248
   6   6   2       0    5393
   7   6   2   24128    4534
   8   6   2  394191    8663
   9   6   2 4636998   32174
  10   6   2 2420175   19404
  11   6   2   14845    5918
  12   6   2 1459519   15899
  13   6   2 1433060   16477
  14   6   2  354277   10615
  15   6   2  140062    9172
  16   6   2   98277    9002
  17   6   2  200438   10214
  18   6   2   97510    9782
  19   6   2   40934   10832
  20   6   2  553940   16059
  21   6   2  653640   21591
  22   6   2  741266   23747
  23   6   2  202852   21806
  24   6   2  338476   26856
  25   6   2       0   24598
  26   6   2   90078   27506
  27   6   2   49214   32230
   1   7   2   22798    4196
   2   7   2   20528    4430
   3   7   2 1875721   16300
   4   7   2   81605    5514
   5   7   2 1029528   13449
   6   7   2  137044    7371
   7   7   2  205800    7279
   8   7   2    7365    6332
   9   7   2  767507   11787
  10   7   2   13323    6497
  11   7   2  149802    8523
  12   7   2    7486    7235
  13   7   2  506122   11973
  14   7   2   63337    8629
  15   7   2  319265   11244
  16   7   2    5578    9350
  17   7   2  265880   11969
  18   7   2   35115   10904
  19   7   2  184929   13016
  20   7   2   26086   14530
  21   7   2   38110   15181
  22   7   2    2768   18995
  23   7   2   43197   23540
  24   7   2    4758   25462
  25   7   2  100936   31344
  26   7   2       0   32024
   0   8   2 3682881   38155
   1   8   2  313589    7910
   2   8   2 1745156   16265
   3   8   2  353647    8639
   4   8   2 2315707   21258
   5   8   2  735413   13232
   6   8   2 2999798   26079
   7   8   2  352120   11012
   8   8   2 2706555   25940
   9   8   2   28332    8090
  10   8   2  687748   14475
  11   8   2  300727   10704
  12   8   2   12300    7315
  13   8   2   23298    8710
  14   8   2  156743    9803
  15   8   2   89557    9919
  16   8   2 1924337   25812
  17   8   2   11389   11254
  18   8   2  758133   20498
  19   8   2   22570   15733
  20   8   2  566786   20073
  21   8   2  110934   19994
  22   8   2  205773   27562
  23   8   2       0   29886
  24   8   2   44268   30639
  25   8   2   12528   39767
   1   9   2  931068   12457
   2   9   2  132485    7323
   3   9   2  166927    7555
   4   9   2    7126    7029
   5   9   2 2198765   22047
   6   9   2   92256    7481
   7   9   2  194523   10578
   8   9   2    1389    8642
   9   9   2   61720    9523
  10   9   2  155991   10815
  11   9   2  154289   10584
  12   9   2   45301    9046
  13   9   2   47359   12307
  14   9   2   89904   11302
  15   9   2    6591   11993
  16   9   2   20820   13921
  17   9   2  416710   17172
  18   9   2    6284   15098
  19   9   2   54585   16794
  20   9   2   32462   17549
  21   9   2  144073   23876
  22   9   2    7111   31659
  23   9   2   28615   29460
  24   9   2       0   30415
   0  10   2  245406   12680
   1  10   2       0    7172
   2  10   2   88880    7928
   3  10   2   58396    8785
   4  10   2  789750   15902
   5  10   2    5208    8203
   6  10   2  806130   15441
   7  10   2  809256   15182
   8  10   2   49159    8766
   9  10   2   47264   10791
  10  10   2  107936   12035
  11  10   2       0   10671
  12  10   2  402228   14485
  13  10   2   54780   11075
  14  10   2  284760   14374
  15  10   2   29283   13529
  16  10   2  212084   16960
  17  10   2  329052   19236
  18  10   2  129481   17875
  19  10   2       0   17917
  20  10   2  111181   21575
  21  10   2   52990   24364
  22  10   2  112638   31521
  23  10   2   33613   31646
   1  11   2   18902    7894
   2  11   2   67213    9695
   3  11   2 1017124   18469
   4  11   2   12088    9747
   5  11   2   54695   10367
   6  11   2   23465   10987
   7  11   2       0   10283
   8  11   2   61295   11103
   9  11   2  327238   14161
  10  11   2   63012   11254
  11  11   2  117214   12745
  12  11   2   88067   12116
  13  11   2  228364   14238
  14  11   2       0   13165
  15  11   2  213108   15882
  16  11   2   52940   19187
  17  11   2       0   16258
  18  11   2   26001   18369
  19  11   2  286692   26792
  20  11   2       0   21885
  21  11   2   12002   26969
  22  11   2   26308   37526
   0  12   2 1425527   28568
   1  12   2    7382   12807
   2  12   2  568740   17808
   3  12   2  205483   13729
   4  12   2  407181   15498
   5  12   2    9020   12517
   6  12   2  475345   17769
   7  12   2  261616   15756
   8  12   2  409722   17034
   9  12   2  598158   19586
  10  12   2  667164   20192
  11  12   2       0   13314
  12  12   2 1021893   23629
  13  12   2   39453   14553
  14  12   2  608409   22965
  15  12   2    9191   15827
  16  12   2  222511   20599
  17  12   2   11548   19608
  18  12   2  204061   23722
  19  12   2  271058   25091
  20  12   2  158821   26696
   1  13   2  208494   15185
   2  13   2   19133   15611
   3  13   2   50751   16533
   4  13   2   63352   18740
   5  13   2  314486   22574
   6  13   2       0   17643
   7  13   2   32560   17003
   8  13   2   27868   16349
   9  13   2       0   16081
  10  13   2   77347   18285
  11  13   2  516179   20509
  12  13   2    1735   16017
  13  13   2   28826   17046
  14  13   2    6883   16665
  15  13   2   34936   17526
  16  13   2       0   19247
  17  13   2   87966   21253
  18  13   2    8853   22508
   0  14   2       0   23540
   1  14   2       0   17059
   2  14   2   11262   17450
   3  14   2    2665   17765
   4  14   2  186200   18936
   5  14   2   52698   17108
   6  14   2  163351   18336
   7  14   2   18729   19741
   8  14   2  233163   19299
   9  14   2   13161   17038
  10  14   2  199909   20604
  11  14   2   25776   17367
  12  14   2   49773   17978
  13  14   2   22672   18377
  14  14   2   24090   18492
  15  14   2   15139   20132
  16  14   2   70631   22354
   1  15   2   75024   19731
   2  15   2   38957   19571
   3  15   2  151402   20072
   4  15   2   48559   19507
   5  15   2   77218   20379
   6  15   2       0   19814
   7  15   2   21587   20241
   8  15   2   16949   20272
   9  15   2   57028   20913
  10  15   2  124193   21706
  11  15   2       0   21761
  12  15   2   26234   20945
  13  15   2  203711   23784
   0  16   2   22763   30119
   1  16   2   30832   22700
   2  16   2  177377   23151
   3  16   2   74093   25667
   4  16   2  225818   26752
   5  16   2   28905   26017
   6  16   2  261119   24559
   7  16   2   21712   23635
   8  16   2  259196   24716
   1   1   3    3527    1663
   2   1   3 3915980   31720
   3   1   3 5936649   43518
   4   1   320679216  113995
   5   1   3  526058    5529
   7   1   314497222   78226
   8   1   3    9040    2405
   9   1   3 4620320   27098
  10   1   3 2072675   14891
  11   1   3  662497    7589
  12   1   3 2761844   21163
  13   1   3  467805    8312
  14   1   3   11015    5145
  15   1   3  195780    7046
  16   1   3  285025    8399
  17   1   3  138793    7674
  18   1   3  118718    8231
  19   1   3 1426047   17913
  20   1   3  621263   14863
  21   1   3  141966   12357
  22   1   3  192762   13417
  23   1   3  370825   20302
  24   1   3  222649   21937
  25   1   3  644391   30323
  26   1   3   43603   24952
  27   1   3    9746   29535
  28   1   3   33751   31321
  29   1   3       0   34230
   0   2   3  291291    5424
   1   2   3   58340    2682
   2   2   3  163980    3322
   3   2   3  119389    3304
   4   2   3       0    2219
   5   2   3  436918    5217
   6   2   3   25530    2355
   7   2   3  245466    4548
   8   2   3  177013    4387
   9   2   3  106766    3424
  10   2   3  518083    6467
  11   2   3    1810    3109
  12   2   3   79490    4124
  13   2   3    9067    3511
  14   2   3  199624    5750
  15   2   3  528326   10929
  16   2   3   23709    5091
  17   2   3  108786    6429
  18   2   3  206535    8571
  19   2   3   17598    8328
  20   2   3   49498    8639
  21   2   3  251240   14966
  22   2   3   25880   13825
  23   2   3    4418   16610
  24   2   3    9851   18901
  25   2   3   12558   21734
  26   2   3   79633   26544
  27   2   3   60143   27652
  28   2   3   12330   32276
  29   2   3       0   33729
   1   3   310858479   52819
   2   3   321304216  107701
   3   3   3 8111316   42751
   4   3   350227419  250449
   5   3   317380964   86547
   6   3   3  705078    6945
   7   3   312231079   63255
   8   3   3 4293798   23974
   9   3   3 9649104   50601
  10   3   3 1076243    9585
  11   3   3 2549352   18222
  12   3   3  810744    9824
  13   3   3 3520273   24219
  14   3   3  164329    6102
  15   3   3 1529456   14652
  16   3   3  726085   10053
  17   3   3 1379044   14170
  18   3   3 1271342   15491
  19   3   3 4102529   35008
  20   3   3   66212    8818
  21   3   3  834248   24264
  22   3   3   16634   16801
  23   3   3  600346   24787
  24   3   3  125164   19966
  25   3   3 1392524   38737
  26   3   3    9589   25857
  27   3   3   26308   29510
  28   3   3  117619   33913
   0   4   3    7896    3574
   1   4   3  309265    4572
   2   4   3  802349    7031
   3   4   3   50695    3212
   4   4   3   40924    3301
   5   4   3   20550    3244
   6   4   3   45556    3637
   7   4   3  279300    5485
   8   4   3 1472336   11704
   9   4   3    8880    3825
  10   4   3  138194    5083
  11   4   3  684903    8952
  12   4   3   63476    4886
  13   4   3  741519    9976
  14   4   3  299491    7499
  15   4   3       0    5256
  16   4   3   15088    5602
  17   4   3  526285   10534
  18   4   3   66987    7451
  19   4   3   92601    8814
  20   4   3   20222    9508
  21   4   3    4482   12153
  22   4   3   25513   19952
  23   4   3  151291   18364
  24   4   3       0   21516
  25   4   3   15670   23446
  26   4   3   42922   27227
  27   4   3   58829   29936
  28   4   3       0   31400
   1   5   3 2818193   18481
   2   5   3   52163    3023
   3   5   3  207422    5119
   4   5   3 1320575   10767
   6   5   3 6817672   38520
   7   5   3   64671    4731
   9   5   3  297257    7129
  10   5   3 1196514   12111
  11   5   3  776520   10569
  12   5   3 1222886   13143
  13   5   3    4327    5808
  14   5   3    9217    6632
  15   5   3  579696   12012
  16   5   3  532709   11548
  17   5   3  132116    7731
  18   5   3  227930    8849
  19   5   3  576766   14378
  20   5   3  737667   18380
  21   5   3   15854   14957
  22   5   3      10   15837
  23   5   3       0   17398
  24   5   3  400087   26676
  25   5   3  441471   28423
  26   5   3    8620   25419
  27   5   3       0   35964
  28   5   3   93146   35629
   0   6   3 1340348   14935
   1   6   3    6757    3369
   2   6   3    8745    3517
   3   6   3    7949    3761
   4   6   3   75960    5227
   5   6   3 1291289   13181
   6   6   3  679915   10466
   7   6   3  154573    6212
   8   6   3  264056    8250
   9   6   3  482025    9650
  10   6   3  409581    9008
  11   6   3  308955    8381
  12   6   3  143017    7464
  13   6   3   30248    7052
  14   6   3  549760   11789
  15   6   3  447395   11031
  16   6   3  139220    8600
  17   6   3  102366   10522
  18   6   3       0    8207
  19   6   3   87475   12934
  20   6   3   12762   12134
  21   6   3  100582   15505
  22   6   3  449756   21129
  23   6   3   64988   22223
  24   6   3   61683   23924
  25   6   3  305730   28113
  26   6   3       0   28792
  27   6   3   90096   33424
   1   7   3 7405319   44388
   2   7   3  496716    8656
   3   7   3 9044866   57198
   4   7   3 4384418   31953
   5   7   3 2279062   19856
   6   7   3   72915    6256
   7   7   3 4975477   35960
   8   7   3  465728   10889
   9   7   3 4497900   33777
  10   7   3     687    6190
  11   7   3 1870261   19019
  12   7   3 2400544   22348
  13   7   3 2752484   25254
  14   7   3  247995    9851
  15   7   3  344639   13815
  16   7   3  264892   11215
  17   7   3  772196   17312
  18   7   3  121196   11915
  19   7   3 1591602   24055
  20   7   3  237719   15512
  21   7   3  299434   19663
  22   7   3       0   18045
  23   7   3  728867   29457
  24   7   3  204675   27688
  25   7   3  648016   37213
  26   7   3    8231   32630
   0   8   3  471913   14471
   1   8   3   54170    5482
   2   8   3  187396    6914
   3   8   3   11791    5489
   4   8   3   25710    5577
   5   8   3   40910    6270
   6   8   3  389618   10857
   7   8   3  702084   12205
   8   8   3   49674    7527
   9   8   3   21079    7329
  10   8   3   15174    7800
  11   8   3  141836    8434
  12   8   3  239353   10451
  13   8   3  193885    9942
  14   8   3  246934   10524
  15   8   3  128155   10319
  16   8   3  197393   12641
  17   8   3  150000   12425
  18   8   3   46768   13055
  19   8   3  263456   16947
  20   8   3   87033   15072
  21   8   3   32080   18049
  22   8   3   25629   23872
  23   8   3   64727   26588
  24   8   3       0   30916
  25   8   3   12247   37819
   1   9   3  246032    7966
   2   9   3   24479    6881
   3   9   3  937459   13592
   4   9   3 1220439   15054
   5   9   3  293495    9965
   6   9   3  254972   11107
   7   9   3  276272   11285
   8   9   3 1306799   18762
   9   9   3   55179    9451
  10   9   3   31355    9715
  11   9   3  382327   13469
  12   9   3   80849    9566
  13   9   3  159701   10100
  14   9   3  485138   13953
  15   9   3  665906   18906
  16   9   3  186899   13481
  17   9   3  111216   15475
  18   9   3   48732   17396
  19   9   3  521469   21589
  20   9   3    4176   18455
  21   9   3   38797   23496
  22   9   3   14790   25349
  23   9   3   76046   27473
  24   9   3    8872   30889
   0  10   3   77927   10543
   1  10   3  322475   10094
   2  10   3   42959    7969
   3  10   3   22678    7771
   4  10   3    9342    8120
   5  10   3    2480    8172
   6  10   3  281453   11216
   7  10   3   45675    9185
   8  10   3    8385    9997
   9  10   3  258021   12402
  10  10   3  165691   12198
  11  10   3  103075   12102
  12  10   3   30169   12439
  13  10   3   72311   12419
  14  10   3  288498   15138
  15  10   3  131416   14174
  16  10   3   72774   17362
  17  10   3   44241   16202
  18  10   3   22518   17316
  19  10   3   75755   19337
  20  10   3   18356   19910
  21  10   3  189812   25461
  22  10   3  118678   32037
  23  10   3       0   34458
   1  11   3  967060   15882
   2  11   3   46325    9619
   3  11   3 1072779   19955
   4  11   3  146143   10946
   5  11   3  178035   11448
   6  11   3       0    9918
   7  11   3  442108   13637
   8  11   3   38177   10096
   9  11   3  888272   21053
  10  11   3  212670   14885
  11  11   3  205720   15285
  12  11   3    1548   13144
  13  11   3  319389   17168
  14  11   3   50784   14647
  15  11   3  450881   18182
  16  11   3   83802   16346
  17  11   3  275820   20014
  18  11   3   27927   18550
  19  11   3  313260   21756
  20  11   3   31763   23373
  21  11   3   83360   26738
  22  11   3    7995   43759
   0  12   3   38190   16489
   1  12   3  321366   13125
   2  12   3   37570   10202
   3  12   3   17920   12014
   4  12   3   32917   11802
   5  12   3   61528   12941
   6  12   3   30344   12422
   7  12   3  487835   17210
   8  12   3   59061   13547
   9  12   3   25652   13452
  10  12   3  459438   17542
  11  12   3    6339   16354
  12  12   3    5024   16194
  13  12   3   79759   16102
  14  12   3   69292   15756
  15  12   3   26448   16454
  16  12   3   10188   17839
  17  12   3  152198   21168
  18  12   3   92534   21770
  19  12   3   48922   22599
  20  12   3       0   24579
   1  13   3  343644   18144
   2  13   3   94940   16235
   3  13   3  327301   22184
   4  13   3       0   17964
   5  13   3   58831   21138
   6  13   3    8921   17315
   7  13   3  221444   18259
   8  13   3   40981   15820
   9  13   3  334397   20620
  10  13   3   78694   16537
  11  13   3  499947   23863
  12  13   3   65648   17007
  13  13   3  537081   22834
  14  13   3   36393   20108
  15  13   3   85150   19260
  16  13   3   24530   20505
  17  13   3   70934   20982
  18  13   3       0   32494
   0  14   3   39928   24700
   1  14   3   26204   19063
   2  14   3   21687   17506
   3  14   3   27770   17362
   4  14   3   21393   17578
   5  14   3   24468   16959
   6  14   3  160872   18109
   7  14   3   17273   17186
   8  14   3   63895   17878
   9  14   3   44594   18333
  10  14   3   64425   18437
  11  14   3   39330   18524
  12  14   3       0   20498
  13  14   3       0   23148
  14  14   3   87807   21207
  15  14   3   37378   20981
   1  15   3   18743   19101
   2  15   3   76236   21922
   3  15   3       0   23999
   4  15   3   29322   21794
   5  15   3  322073   23847
   6  15   3       0   23747
   7  15   3  347165   22627
   8  15   3   50091   20371
   9  15   3   90706   21066
  10  15   3   45944   22432
  11  15   3   66638   20805
  12  15   3   46598   20555
   0  16   3   18497   30827
   1  16   3   44167   21970
   2  16   3   14613   22476
   3  16   3       0   24983
   4  16   3   42030   23199
   5  16   3       0   22750
   6  16   3  121538   23158
   7  16   3   10238   27246
   8  16   3   46914   27635
   0   0   4 4912250  103708
   2   0   4 2470979   27343
   4   0   4  287620    5777
   5   0   4 1183921   12020
   6   0   4  281995    5576
   7   0   4  509710    8400
   8   0   4 1307210   15500
   9   0   4  862696   12019
  10   0   4 7652035   61679
  11   0   4   32099    5828
  12   0   4  167669    8400
  13   0   4  578054   13120
  14   0   4  366430   12064
  15   0   4  585038   14677
  16   0   4  565135   15007
  17   0   4   13844    9501
  18   0   4  609426   17527
  19   0   4  851952   21497
  20   0   4 1422486   27106
  21   0   4  715129   26946
  22   0   4   21588   17545
  23   0   4   26832   21220
  24   0   4 1437712   52401
  25   0   4   56884   33964
  26   0   4  299597   37953
  27   0   4   29515   43022
  28   0   4   73413   47077
  29   0   4  135679   49729
   1   1   4 4174752   60813
   2   1   4  258156    4421
   3   1   4 4660129   49361
   4   1   4  686575    7061
   5   1   4 6722017   52077
   6   1   4  923891    7770
   7   1   4 2950952   24589
   8   1   4  158924    3788
   9   1   4   38652    3328
  10   1   4   66305    3852
  11   1   4  542722    7601
  12   1   4   56971    4566
  13   1   4 1065147   13127
  14   1   4   11427    5045
  15   1   4  512144    9753
  16   1   4  139641    6987
  17   1   4  594808   11727
  18   1   4   15561    7820
  19   1   4  415103   12382
  20   1   4   69179    9566
  21   1   4   56202   12977
  22   1   4   86777   13591
  23   1   4   48837   15571
  24   1   4   36891   20699
  25   1   4   77239   23381
  26   1   4    7942   25767
  27   1   4   49952   27573
  28   1   4       0   31427
  29   1   4       0   34318
   0   2   423045792  174725
   1   2   4 9486570   50949
   2   2   418588459   96284
   3   2   4 4720323   26686
   4   2   415246738   78725
   5   2   4  215800    4212
   6   2   4  974171    8558
   7   2   4   14316    3210
   8   2   411541795   64659
   9   2   4   96599    4067
  10   2   4 3747905   24118
  11   2   4  540392    7732
  12   2   4  151631    5178
  13   2   4   37010    5689
  14   2   4 5434048   39452
  15   2   4  210146    8160
  16   2   4   48676    6964
  17   2   4 1549205   19643
  18   2   4 1359502   18993
  19   2   4  389445   13417
  20   2   4 2159071   27677
  21   2   4  526699   20057
  22   2   4   77284   15137
  23   2   4  436688   21463
  24   2   4 1038917   31567
  25   2   4  151028   24574
  26   2   4   87287   30971
  27   2   4   62011   27655
  28   2   4   60829   31549
  29   2   4   33919   34868
   1   3   4 1936787   13318
   2   3   4  108882    3716
   3   3   4 5449715   33086
   4   3   4   65278    3389
   5   3   4   21138    2782
   6   3   4  406973    5619
   7   3   4  719591    7654
   8   3   4   23359    3022
   9   3   4 1435028   10784
  10   3   4   14777    4189
  11   3   4  339513    6695
  12   3   4  326907    7500
  13   3   4  174180    6459
  14   3   4   37368    5605
  15   3   4  742306   11560
  16   3   4  104477    6714
  17   3   4   82545    8592
  18   3   4   36239    9379
  19   3   4    8519    8871
  20   3   4       0   10989
  21   3   4   81961   14760
  22   3   4   26603   15581
  23   3   4   30329   17092
  24   3   4   70915   19479
  25   3   4    1404   24049
  26   3   4   12132   27153
  27   3   4       0   29021
  28   3   4   59074   47260
   0   4   4  867691    9872
   2   4   4 1148455    8512
   3   4   4 9882812   52786
   4   4   4  443334    5992
   5   4   4  610518    7347
   6   4   4   31696    3675
   7   4   4  309040    6353
   8   4   416278395   83747
   9   4   4   55578    4277
  10   4   4 1199514   11124
  11   4   4   14193    4232
  12   4   4   19923    4662
  13   4   4   90792    4992
  14   4   4 1665967   16301
  15   4   4  633228   11347
  16   4   4  165319    8030
  17   4   4  359295   10610
  18   4   4  960962   15793
  19   4   4  119707    8418
  20   4   4  267445   12928
  21   4   4   15566   12949
  22   4   4  227499   18440
  23   4   4  202187   17977
  24   4   4 1301466   34908
  25   4   4  193181   24861
  26   4   4   54429   28310
  27   4   4       0   29424
  28   4   4       0   31003
   1   5   4  193075    4605
   2   5   4   66753    3405
   3   5   4    2728    3486
   4   5   4     436    3395
   5   5   4 1257328   11062
   6   5   4    2337    4384
   7   5   4   63235    5010
   8   5   4   12532    5085
   9   5   4   10818    4993
  10   5   4 1431342   13592
  11   5   4    4343    5765
  12   5   4   66149    6007
  13   5   4   77382    6506
  14   5   4   92109    6628
  15   5   4   69510    6775
  16   5   4  203620    8920
  17   5   4   51607    8908
  18   5   4  167048   10352
  19   5   4   16984   10329
  20   5   4   60110   11064
  21   5   4   66180   14332
  22   5   4   77688   16869
  23   5   4  105225   19262
  24   5   4   32176   22580
  25   5   4   27517   24712
  26   5   4  108216   31300
  27   5   4       0   32688
   0   6   4 1443620   18015
   1   6   4  197721    5108
   2   6   4  958592    9066
   3   6   4     130    3632
   4   6   4 1988202   15185
   5   6   4  343263    7397
   6   6   4   25996    5382
   7   6   4   17541    5165
   8   6   4 4161893   30040
   9   6   4 1406662   15592
  10   6   4 1293944   14245
  11   6   4   35706    6570
  12   6   4  839309   12273
  13   6   4 1978869   19712
  14   6   4 2001577   20965
  15   6   4  908611   14679
  16   6   4   29875    8532
  17   6   4  252949   10053
  18   6   4  498647   13407
  19   6   4    7663   11524
  20   6   4  555870   18117
  21   6   4       0   15311
  22   6   4  171666   19104
  23   6   4   68889   19445
  24   6   4  915948   33557
  25   6   4  132181   26999
  26   6   4   98409   29532
  27   6   4  182563   34139
   1   7   4  844705    9978
   2   7   4  214168    5809
   3   7   4   53085    4779
   4   7   4  227732    7988
   5   7   4  582787   10477
   6   7   4  142828    7113
   7   7   4  165670    7866
   8   7   4   74573    6527
   9   7   4  185612    8154
  10   7   4  131735    8213
  11   7   4   45450    7267
  12   7   4  459352   10989
  13   7   4     659    7861
  14   7   4  251458   10100
  15   7   4   19323    9015
  16   7   4  144520    9651
  17   7   4  165671   10856
  18   7   4  517245   15070
  19   7   4    6600   13055
  20   7   4  123115   15205
  21   7   4   39202   16068
  22   7   4       0   18134
  23   7   4   73617   23489
  24   7   4   13903   28692
  25   7   4   26543   30027
  26   7   4  195885   33274
   0   8   4  273090   10424
   1   8   4  220432    7140
   2   8   4 3498584   26579
   3   8   4  436552   10197
   4   8   4 1448273   15972
   5   8   4   36708    6850
   6   8   4  473206   11142
   7   8   4  211628    9301
   8   8   4 3088544   27101
   9   8   4  434244   11793
  10   8   4  828449   14180
  11   8   4  181067    8921
  12   8   4   46387   10832
  13   8   4  155060   10796
  14   8   4  384300   12059
  15   8   4   27159   10284
  16   8   4  102914   11308
  17   8   4   16254   11158
  18   8   4 1042329   21849
  19   8   4   91095   14734
  20   8   4  460076   18321
  21   8   4    3714   18383
  22   8   4   29928   23606
  23   8   4    7320   25898
  24   8   4  446560   35862
  25   8   4   72702   33199
   1   9   4  281968    8604
   2   9   4 1072908   13801
   3   9   4  202682    8393
   4   9   4  376465   10274
   5   9   4   17764    6399
   6   9   4  216015   10294
   7   9   4   24148    8749
   8   9   4   15151    7275
   9   9   4  177821    9967
  10   9   4  375049   11713
  11   9   4  266275   11836
  12   9   4   97799   10070
  13   9   4  416274   13886
  14   9   4  146405   11106
  15   9   4   71113   13058
  16   9   4   13682   12710
  17   9   4   14286   13892
  18   9   4  424330   21509
  19   9   4   65178   16129
  20   9   4   37273   17957
  21   9   4       0   20049
  22   9   4   12628   24538
  23   9   4   33935   38303
  24   9   4   74035   31755
   0  10   4   45330   10433
   1  10   4  266961    9522
   2  10   4 1435911   17278
   3  10   4  355509   11326
   4  10   4  422959   10634
   5  10   4   73129    8840
   6  10   4   98691    9170
   7  10   4  318561   12931
   8  10   4  256273   12790
   9  10   4  194437   12023
  10  10   4  289199   13291
  11  10   4   30153   11184
  12  10   4  697339   18189
  13  10   4  816020   20938
  14  10   4  353371   15349
  15  10   4  179289   14387
  16  10   4       0   16849
  17  10   4   15870   20336
  18  10   4  290256   19651
  19  10   4       0   17020
  20  10   4  157122   21531
  21  10   4   39814   23774
  22  10   4   73354   28515
  23  10   4   24624   29714
   1  11   4  325393   10844
   2  11   4  273638   11226
   3  11   4  107791    9310
   4  11   4  138517   11152
   5  11   4   99983   10767
   6  11   4   16021   10307
   7  11   4   66316    9915
   8  11   4   23479   12723
   9  11   4   34334   12788
  10  11   4  304885   15720
  11  11   4  475720   17854
  12  11   4       0   13639
  13  11   4   47932   15368
  14  11   4   41711   15965
  15  11   4   32455   14103
  16  11   4  112180   17300
  17  11   4   19264   17387
  18  11   4   72234   19453
  19  11   4   31385   20133
  20  11   4  110217   27859
  21  11   4   78942   26693
   0  12   4  766917   27389
   1  12   4  112592   12183
   2  12   4 1018537   21228
   3  12   4  790365   20114
   4  12   4  259879   14440
   5  12   4     627   12271
   6  12   4  317747   15682
   7  12   4  320135   14861
   8  12   4  475578   17610
   9  12   4  124995   13099
  10  12   4  244946   19526
  11  12   4  160094   17313
  12  12   4  242266   17519
  13  12   4  334865   18968
  14  12   4  421124   21955
  15  12   4  247709   20276
  16  12   4  309761   20268
  17  12   4   91174   21632
  18  12   4  407971   24179
  19  12   4    4925   23637
  20  12   4  109293   25921
   1  13   4   13423   22047
   2  13   4   82606   20621
   3  13   4  102965   20256
   4  13   4   47634   17206
   5  13   4   20671   15767
   6  13   4   84998   15901
   7  13   4  107140   15451
   8  13   4   43307   15401
   9  13   4   80477   15960
  10  13   4   50175   16153
  11  13   4   34593   18627
  12  13   4  105797   19413
  13  13   4   21364   19143
  14  13   4   62082   20323
  15  13   4   35265   23483
  16  13   4   37636   23726
  17  13   4       0   20655
  18  13   4  116515   26320
   0  14   4   88804   25435
   1  14   4   44585   17624
   2  14   4  127526   18701
   3  14   4   46729   18386
   4  14   4  140759   18610
   5  14   4   20692   17904
   6  14   4  109717   17788
   7  14   4    8874   16905
   8  14   4  282731   19509
   9  14   4       0   17152
  10  14   4  136091   18265
  11  14   4    6860   17301
  12  14   4  141084   18424
  13  14   4   13468   20774
  14  14   4   76718   28311
  15  14   4   47906   25076
   1  15   4       0   19480
   2  15   4   15344   19741
   3  15   4   64072   19908
   4  15   4   87561   20526
   5  15   4  221218   21519
   6  15   4   72286   20385
   7  15   4  105853   20718
   8  15   4       0   19826
   9  15   4   81184   20595
  10  15   4  168536   23524
  11  15   4   12256   20688
  12  15   4   34534   20172
   0  16   4  337331   37241
   1  16   4   51386   23265
   2  16   4  230286   24689
   3  16   4   11909   22418
   4  16   4   58716   22390
   5  16   4       0   22805
   6  16   4  128532   22319
   7  16   4   80768   22944
   1   1   5    7281    1889
   2   1   5 9397227   50481
   3   1   555247344  285816
   4   1   521630819  111868
   5   1   5  363775    4572
   6   1   5 1555948   10575
   7   1   5 1013461    8806
   8   1   5 2113266   14727
   9   1   5 7361563   42366
  11   1   5  548003    9491
  12   1   5  340427    8346
  13   1   5 1761417   17632
  14   1   5   24849    6658
  15   1   5 1143723   15110
  16   1   5   78992    6696
  17   1   5       0    6789
  18   1   5   49355    8111
  19   1   5 3875618   35911
  20   1   5  316676   12628
  21   1   5  159480   14594
  22   1   5   91716   14926
  23   1   5  263768   18509
  24   1   5   44779   20698
  25   1   5 1033862   34478
  26   1   5   27479   24258
  27   1   5   22352   27647
  28   1   5   55612   33124
  29   1   5  104413   35744
   0   2   5 1598003   16371
   1   2   5  219642    4210
   2   2   5  321547    4866
   3   2   5 1487081   12600
   4   2   5   39968    2899
   5   2   5  373221    5373
   6   2   5  202753    4104
   7   2   5  698969    7471
   8   2   5 1537839   12261
   9   2   5  222996    5526
  10   2   5   32684    3719
  11   2   5       0    3776
  12   2   5   12302    4297
  13   2   5       0    5061
  14   2   5  492173   10033
  15   2   5  106572    7938
  16   2   5  348032   11237
  17   2   5   14072    8630
  18   2   5  235213   11652
  19   2   5  145225   10987
  20   2   5   27425   10535
  21   2   5    3637   13966
  22   2   5    4195   14774
  23   2   5   39433   17285
  24   2   5   28712   20676
  25   2   5   18136   22772
  26   2   5   69366   28256
  27   2   5   14222   27905
  28   2   5   15925   32490
   1   3   5 3392125   18939
   2   3   5 4404693   24692
   3   3   5   82795    3431
   4   3   5  158276    4116
   5   3   5 3604554   21405
   6   3   5 1960472   13560
   7   3   5  324147    5690
   8   3   5 1161448   10157
   9   3   5 1842377   14207
  10   3   5 1305899   12842
  12   3   5  564252    8822
  13   3   5 1408053   14787
  14   3   5   30616    5478
  15   3   5  104987    6809
  16   3   5  419502   11792
  17   3   5  272909   10546
  18   3   5 1320038   18144
  19   3   5  659554   16696
  20   3   5 1214869   22497
  21   3   5  267541   16689
  22   3   5   32200   15131
  23   3   5  229014   19111
  24   3   5   57213   19528
  25   3   5  569287   28259
  26   3   5       0   28063
  27   3   5  123158   31231
  28   3   5   64924   38659
   0   4   5  192797    6103
   1   4   5 1325584    9825
   2   4   5  903859    7899
   3   4   5  202276    5032
   4   4   5    5094    2984
   5   4   5  242335    5390
   6   4   5  154771    4847
   7   4   5  872896    9191
   8   4   5  419079    9025
   9   4   5 1487196   13345
  10   4   5 1127464   11604
  11   4   5  791758    9578
  12   4   5  875563   11359
  13   4   5   85465    6273
  14   4   5   44167    6762
  15   4   5  388313   10348
  16   4   5 1167073   16150
  17   4   5   38932    7723
  18   4   5  219910    9520
  19   4   5   33154   10260
  20   4   5   64655   13194
  21   4   5  220363   16238
  22   4   5  111969   17001
  23   4   5       0   16952
  24   4   5       0   19562
  25   4   5   68744   26684
  26   4   5    9891   27528
  27   4   5   47680   30178
  28   4   5   52238   33152
   1   5   5  393502    6174
   2   5   5 2687996   16250
   3   5   5  652256    7690
   4   5   5   50273    4780
   5   5   5 6666432   37982
   6   5   5 1479505   12222
   7   5   517057463   88971
   8   5   510367784   60671
   9   5   514613934   84975
  10   5   5   36672    5860
  11   5   5 1454700   14009
  12   5   5  266406    7753
  13   5   5 5702820   40115
  14   5   5  177208   10083
  15   5   5  460754   13029
  16   5   5  279532   12073
  17   5   5  516014   13932
  18   5   5   20121    9187
  19   5   5 1435921   21869
  20   5   5  168157   13985
  21   5   5  794335   27565
  22   5   5  135683   19390
  23   5   5  464932   25324
  24   5   5   77709   20379
  25   5   5  705281   34073
  26   5   5   12049   27486
  27   5   5   13724   31644
   0   6   5 1103984   14211
   1   6   5 1046509    9690
   2   6   5 1203019   10134
   3   6   5   73292    4777
   4   6   5 2029232   15906
   5   6   5  317820    7642
   6   6   5   80560    6126
   7   6   5   30903    6108
   8   6   5  426768   10245
   9   6   5   30161    6104
  10   6   5  511398   10332
  11   6   5  129744    7043
  12   6   5  751237   11949
  13   6   5  475019   10482
  14   6   5 1107705   15338
  15   6   5    4105    7114
  16   6   5  115483    8869
  17   6   5  230234   12842
  18   6   5   92044   11805
  19   6   5   28875   12104
  20   6   5  246231   15171
  21   6   5   56481   17727
  22   6   5    4913   17536
  23   6   5  179462   19828
  24   6   5   28122   24303
  25   6   5       0   25590
  26   6   5   11864   30646
  27   6   5   10225   32907
   1   7   5  446943    8917
   2   7   5 1210740   12543
   3   7   5   54047    5035
   4   7   5 1643370   15595
   5   7   5   99729    6323
   6   7   5  124704    6579
   7   7   5  379368    8994
   8   7   5  865959   13252
   9   7   5  234556    8933
  10   7   5  309593   10201
  11   7   5   43083    7891
  12   7   5  251497    9528
  13   7   5 1007245   15244
  14   7   5  269420   10239
  15   7   5   46831    8240
  16   7   5   24194    9261
  17   7   5   75688   12201
  18   7   5  207004   14200
  19   7   5  404828   17683
  20   7   5  281330   17641
  21   7   5       0   16341
  22   7   5   83906   19383
  23   7   5  207807   25001
  24   7   5  142831   27626
  25   7   5  237364   32535
  26   7   5  133349   34527
   0   8   5 1461929   20422
   1   8   5  536384   10223
   2   8   5   12210    5103
   3   8   5   11343    5436
   4   8   5  171833    7090
   5   8   5  355366    9980
   6   8   5  644775   12314
   7   8   5   48960    7611
   8   8   5    5007    7486
   9   8   5  126181    8977
  10   8   5  603954   12556
  11   8   5  690673   14502
  12   8   5  591196   14302
  13   8   5   31416    8591
  14   8   5   54726   11331
  15   8   5  545280   14592
  16   8   5   71396   11435
  17   8   5     730   10750
  18   8   5   10746   13931
  19   8   5   24689   14660
  20   8   5    9782   15510
  21   8   5   51953   18264
  22   8   5  192632   23120
  23   8   5   57356   26637
  24   8   5   42992   31151
  25   8   5   49683   34487
   1   9   5  518061   10500
   2   9   5  196853    8300
   3   9   5 2999894   25049
   4   9   5   72841    7449
   5   9   5  437565   10982
   6   9   5    4173    7867
   7   9   5  854524   15791
   8   9   5  360924   12062
   9   9   5 1467671   20023
  10   9   5  155822    9898
  11   9   5  935038   16419
  12   9   5  398399   13377
  13   9   5 1660040   20936
  14   9   5  356224   15747
  15   9   5  191622   13010
  16   9   5  275884   17558
  17   9   5    7792   13966
  18   9   5   55258   16302
  19   9   5  806543   24962
  20   9   5  103969   19129
  21   9   5  231396   22110
  22   9   5    5584   25354
  23   9   5  282075   31280
  24   9   5  170493   34283
   0  10   5  111636   12631
   1  10   5  615210   12662
   2  10   5  998134   15020
   3  10   5    9637    8517
   4  10   5   76193    9016
   5  10   5   13715    7639
   6  10   5    8567    7379
   7  10   5   42340    9569
   8  10   5  102154   11298
   9  10   5   62561   11056
  10  10   5   31715   10959
  11  10   5   19154   10811
  12  10   5   27089   11291
  13  10   5  249243   15227
  14  10   5  184283   14818
  15  10   5   48134   17003
  16  10   5       0   16462
  17  10   5  211072   18793
  18  10   5   47113   16273
  19  10   5   42860   17352
  20  10   5       0   23887
  21  10   5   20370   25189
  22  10   5   37086   27763
  23  10   5  127436   36687
   1  11   5  536794   13363
   2  11   5   46512    9746
   3  11   5 1001582   18230
   4  11   5   96300    9101
   5  11   5   84211   10664
   6  11   5   45235   10073
   7  11   5  236399   11295
   8  11   5     470   12401
   9  11   5  225919   15122
  10  11   5   54104   13861
  11  11   5  161859   15512
  12  11   5   23236   14696
  13  11   5  219596   17143
  14  11   5  186211   17002
  15  11   5  189429   16646
  16  11   5   96789   20215
  17  11   5  188450   19265
  18  11   5   18648   17653
  19  11   5  351456   21307
  20  11   5   33466   23664
  21  11   5   52474   26935
   0  12   5   35243   15941
   1  12   5  477727   15800
   2  12   5  203487   13560
   3  12   5  140697   13315
   4  12   5    5722   12250
   5  12   5   66357   12896
   6  12   5  467843   16443
   7  12   5  130251   12784
   8  12   5    1179   11747
   9  12   5  387715   17881
  10  12   5    1139   15797
  11  12   5   38333   17000
  12  12   5       0   16612
  13  12   5  234350   18139
  14  12   5  246720   19642
  15  12   5  221433   22294
  16  12   5   35675   20419
  17  12   5   16487   18409
  18  12   5   25776   21109
  19  12   5    8704   22503
  20  12   5   20781   25536
   1  13   5  149661   24092
   2  13   5   28206   19641
   3  13   5  345686   20641
   4  13   5    9256   15903
   5  13   5  256352   17294
   6  13   5   41856   15461
   7  13   5  251863   16533
   8  13   5   69743   14918
   9  13   5   48203   14718
  10  13   5   43484   15786
  11  13   5  133325   20543
  12  13   5   31779   20993
  13  13   5  325460   22578
  14  13   5   79751   22625
  15  13   5  121190   23448
  16  13   5       0   23533
  17  13   5   89449   25441
  18  13   5    9768   21663
   0  14   5   84570   27666
   1  14   5   88444   19255
   2  14   5   10552   18673
   3  14   5   39674   18693
   4  14   5       0   17445
   5  14   5       0   16958
   6  14   5       0   16178
   7  14   5   60712   16841
   8  14   5   27826   17143
   9  14   5    3878   17294
  10  14   5       0   20800
  11  14   5   26728   17909
  12  14   5   34628   25778
  13  14   5   20377   21976
  14  14   5   84388   24447
  15  14   5   58871   25621
   1  15   5  449329   24150
   2  15   5   35806   20333
   3  15   5   42188   20523
   4  15   5   42689   20754
   5  15   5  183056   21503
   6  15   5    6001   19840
   7  15   5  257838   22162
   8  15   5   48578   20608
   9  15   5  194949   22573
  10  15   5   21309   22531
  11  15   5  219475   22782
  12  15   5       0   23287
   0  16   5    3669   35000
   1  16   5    2103   22708
   2  16   5   55640   23571
   3  16   5   11090   22194
   4  16   5   18750   23037
   5  16   5       0   22414
   6  16   5    6866   22853
   7  16   5   51780   23292
   0   0   6 7155005   98268
   2   0   628396919  214848
   3   0   627538988  193056
   4   0   6 9341882   70006
   5   0   6 9085068   69989
   6   0   621602898  160972
   8   0   6 6816383   53312
   9   0   6   16013    3719
  10   0   614557858  114819
  11   0   6 2925251   30567
  12   0   6 1980132   26294
  13   0   6 1415896   20413
  14   0   6 7841943   81406
  15   0   6 2293819   31651
  16   0   6 3936306   49741
  17   0   6       0   11019
  18   0   6 3568568   46864
  19   0   6  347872   17560
  20   0   6 2308106   38038
  21   0   6  374454   22698
  22   0   6  173227   23535
  23   0   6  229883   27209
  24   0   6  527742   46636
  25   0   6  128551   36414
  26   0   6  552771   43186
  27   0   6   31481   35825
  28   0   6       0   45487
   1   1   6   73210    2923
   2   1   6    5979    2972
   3   1   6  446283    6228
   4   1   6  190687    3893
   5   1   6   17958    2498
   6   1   6  156055    3822
   7   1   6  323553    4930
   8   1   6  394110    6142
   9   1   6   65329    3665
  10   1   6  350245    6689
  11   1   6   71585    4370
  12   1   6  472827   10275
  13   1   6   14369    6205
  14   1   6   82964    7222
  15   1   6  163628    8886
  16   1   6  191953    9716
  17   1   6   51961    8813
  18   1   6  462927   13238
  19   1   6       0    9662
  20   1   6  226284   12139
  21   1   6   64292   13156
  22   1   6  128246   15135
  23   1   6   92636   17844
  24   1   6   19893   19529
  25   1   6    9012   22792
  26   1   6  106712   25570
  27   1   6       0   28337
  28   1   6  150859   34381
   0   2   6 9468718   69037
   1   2   6 2176214   14218
   2   2   6 2361800   14470
   3   2   6 3439756   19940
   4   2   6  694775    6770
   5   2   6 7624687   42990
   6   2   6 1386386   10957
   7   2   6  477806    6048
   8   2   6  386470    6430
   9   2   6   69760    4456
  10   2   6   82948    4691
  11   2   6 2487902   19791
  12   2   6  515014    8176
  13   2   6 4419534   34490
  14   2   6  596643   11213
  15   2   6 1960542   21531
  16   2   6  264335   10404
  17   2   6   65705    9455
  18   2   6  428524   14086
  19   2   6    6000   10483
  20   2   6  786953   19621
  21   2   6  870898   22399
  22   2   6   32140   15541
  23   2   6  212154   19088
  24   2   6   25214   19398
  25   2   6   13447   23774
  26   2   6    2872   23633
  27   2   6   40204   29016
  28   2   6       0   29799
   1   3   6  939985    8178
   2   3   6  420550    5439
   3   3   6   97125    3702
   4   3   6   59096    3430
   5   3   6   12088    3137
   6   3   6  471342    6684
   7   3   6  186478    5341
   8   3   6  663989    7698
   9   3   6  345168    6881
  10   3   6   38505    4984
  11   3   6   79978    6224
  12   3   6  407270    8553
  13   3   6   94438    5875
  14   3   6  583698   10227
  15   3   6   20725    5771
  16   3   6  185944    9955
  17   3   6   84660    8481
  18   3   6  110477   11398
  19   3   6  101852   11782
  20   3   6   37576   12794
  21   3   6    9473   14121
  22   3   6   29832   16795
  23   3   6   34142   16275
  24   3   6  138252   20584
  25   3   6   25209   24193
  26   3   6   99322   27593
  27   3   6   38127   29740
  28   3   6   82942   30702
   0   4   6  529899    8814
   1   4   6    9827    2744
   2   4   6 4354120   25254
   3   4   6   77000    4260
   4   4   6  110512    4305
   6   4   6 1956856   14313
   7   4   6 5829677   34100
   8   4   615038052   83041
   9   4   6  423781    8547
  10   4   6 6933353   42136
  11   4   6   94568    6475
  12   4   6 2649815   20981
  13   4   6  441736    9590
  14   4   6 2720171   23883
  15   4   6 2361815   24129
  16   4   6   77179    8765
  17   4   6   15966    7662
  18   4   6 1422385   21713
  19   4   6  326452   15276
  20   4   6  460455   17867
  21   4   6 1032898   25596
  22   4   6  373738   20032
  23   4   6  486121   21457
  24   4   6  489385   23722
  25   4   6   65682   23746
  26   4   6  151510   37828
  27   4   6       0   28929
  28   4   6   45113   32328
   1   5   6  737342    8498
   2   5   6   73528    4682
   3   5   6  702187    8997
   4   5   6  508883    7782
   5   5   6  569247    8994
   6   5   6  535130    8713
   7   5   6  304869    7448
   8   5   6  103728    5819
   9   5   6  745541   10737
  10   5   6   37082    5721
  11   5   6  291964    7925
  12   5   6   76491    5970
  13   5   6  307562    9962
  14   5   6  253394   10465
  15   5   6  120390    9635
  16   5   6  216564   10582
  17   5   6   55028    9411
  18   5   6   24559    8918
  19   5   6    8247   10177
  20   5   6       0   11995
  21   5   6   26784   16175
  22   5   6   22857   18443
  23   5   6     883   18134
  24   5   6  158275   20973
  25   5   6   18736   25753
  26   5   6   62765   30527
  27   5   6   77012   30732
   1   6   6   82388    5237
   2   6   6  686102    9293
   3   6   6 1801571   15654
   4   6   6 5301610   34782
   5   6   6   17103    5854
   6   6   6 5030224   35838
   7   6   6 3466025   26837
   8   6   6 2744197   23919
   9   6   6    7426    6411
  10   6   6  635681   12028
  11   6   6  818286   12710
  12   6   6  323560    9739
  13   6   6  185118    8577
  14   6   6 1832591   19100
  15   6   6 3755402   33408
  16   6   6  141426   11476
  17   6   6   26376   10898
  18   6   6  681382   18539
  19   6   6   75508   12839
  20   6   6  273414   19572
  21   6   6  296018   19137
  22   6   6  168230   18750
  23   6   6  199350   20197
  24   6   6  225116   24785
  25   6   6   46086   27018
  26   6   6  269355   33612
   1   7   6   14702    5457
   2   7   6    1855    5225
   3   7   6  504595    9074
   4   7   6   38825    5645
   5   7   6  478624   10308
   6   7   6    3913    6184
   7   7   6  140984    7651
   8   7   6   26481    7193
   9   7   6   30193    7391
  10   7   6  371547   10627
  11   7   6  485738   11594
  12   7   6  126730    7988
  13   7   6    1438    7378
  14   7   6  290471   10158
  15   7   6  103936    9598
  16   7   6   27042    9084
  17   7   6   21309   12495
  18   7   6       0   12743
  19   7   6   24837   15988
  20   7   6   31397   15224
  21   7   6  121714   17828
  22   7   6   29287   19996
  23   7   6   30790   20467
  24   7   6       0   24282
  25   7   6   25860   42584
  26   7   6       0   34097
   0   8   6  147828   10392
   1   8   6   73995    7040
   2   8   6  141904    6829
   3   8   6  580851   10482
   4   8   6   78374    6345
   5   8   6  231044    7919
   6   8   6   39768    6929
   7   8   6  145778    7693
   8   8   6  142742    7813
   9   8   6  341268   10416
  10   8   6  466745   12788
  11   8   6  148001    9951
  12   8   6    5277    8788
  13   8   6  655047   14065
  14   8   6  293380   10913
  15   8   6  102912   13324
  16   8   6   25735   10698
  17   8   6    9430   13712
  18   8   6  295566   16111
  19   8   6   13826   14483
  20   8   6  125614   17816
  21   8   6  108292   20466
  22   8   6  112445   22815
  23   8   6   36071   25340
  24   8   6   53572   29770
  25   8   6   58607   35757
   1   9   6   10306    6644
   2   9   6   12504    6963
   3   9   6 1093381   13864
   4   9   6  298363    8777
   5   9   6  183824    8408
   6   9   6   13288    7341
   7   9   6   22811    8783
   8   9   6   83575    9547
   9   9   6  177618   10892
  10   9   6   26876    9678
  11   9   6  282046   12221
  12   9   6   47195    9533
  13   9   6  126246   11659
  14   9   6  136751   12389
  15   9   6  364756   14693
  16   9   6   33261   12838
  17   9   6   17515   15553
  18   9   6   13447   15524
  19   9   6  144214   17308
  20   9   6   16035   23998
  21   9   6   16920   21590
  22   9   6   26744   26046
  23   9   6   42235   28341
  24   9   6       0   31208
   0  10   6 1097079   28131
   1  10   6  212199    9563
   2  10   6 2824483   27667
   3  10   6   46458    8257
   4  10   6  920824   15701
   5  10   6  249162   10244
   6  10   6  485613   12749
   7  10   6  288210   11537
   8  10   6  969298   19302
   9  10   6  311257   13206
  10  10   6 1814493   24195
  11  10   6   67011   12109
  12  10   6 1467728   25161
  13  10   6  204452   14523
  14  10   6  662826   20058
  15  10   6   41177   13280
  16  10   6   94594   15931
  17  10   6    7755   18588
  18  10   6  452887   22259
  19  10   6   85996   20750
  20  10   6  534706   24874
  21  10   6   47695   26387
  22  10   6  455602   32419
  23  10   6    6062   29458
   1  11   6   21092    9097
   2  11   6  126020    9935
   3  11   6   97331   10332
   4  11   6    7050    9429
   5  11   6  352402   12820
   6  11   6   30305    8917
   7  11   6   36432    9176
   8  11   6       0    9666
   9  11   6   19472   13389
  10  11   6       0   13846
  11  11   6  383707   17546
  12  11   6   23889   15713
  13  11   6  136658   15794
  14  11   6  299155   17385
  15  11   6   60568   16740
  16  11   6   15282   16664
  17  11   6       0   19660
  18  11   6       0   18363
  19  11   6   58611   19476
  20  11   6       0   23587
  21  11   6   44837   28468
   0  12   6   84610   18604
   1  12   6   87829   12662
   2  12   6   44850   11636
   3  12   6  847404   19485
   4  12   6   76515   13677
   5  12   6  126341   13486
   6  12   6  349949   15505
   7  12   6  388121   16094
   8  12   6  155852   14065
   9  12   6   68707   17068
  10  12   6   28403   16653
  11  12   6   15378   16336
  12  12   6   54620   17698
  13  12   6   76028   17440
  14  12   6   82393   18486
  15  12   6   53191   21030
  16  12   6  237073   23411
  17  12   6   31129   17679
  18  12   6  158751   20132
  19  12   6   42697   23860
   1  13   6   80508   19202
   2  13   6       0   16589
   3  13   6  105024   17620
   4  13   6   13428   16910
   5  13   6   46618   15638
   6  13   6   32180   15895
   7  13   6   45420   15469
   8  13   6   53463   15796
   9  13   6   20455   15339
  10  13   6   27018   15708
  11  13   6   28570   20666
  12  13   6   49884   20902
  13  13   6  303175   23542
  14  13   6   16610   24004
  15  13   6   11266   23760
  16  13   6   76815   25261
  17  13   6   53148   24957
   0  14   6  212092   29609
   1  14   6   30462   19748
   2  14   6  404658   24338
   3  14   6   46143   19184
   4  14   6  435560   22579
   5  14   6       0   17261
   6  14   6  517869   21346
   7  14   6   31953   16794
   8  14   6  407950   20306
   9  14   6   63527   17035
  10  14   6  372209   19771
  11  14   6     225   21724
  12  14   6  410203   25874
  13  14   6   27450   23609
  14  14   6  352502   28147
  15  14   6   12093   25411
   1  15   6   45710   21553
   2  15   6   54687   21002
   3  15   6  137539   21608
   4  15   6   54550   24144
   5  15   6   18474   20613
   6  15   6   51437   24719
   7  15   6   64188   21850
   8  15   6   71688   22418
   9  15   6   31496   22072
  10  15   6   52132   21638
  11  15   6   82565   21984
   0  16   6   79557   33530
   1  16   6   37251   27243
   2  16   6  157817   24135
   3  16   6   38425   23078
   4  16   6   13214   22678
   5  16   6       0   23027
   6  16   6       0   24243
   3   1   7 3144405   19208
   4   1   7 6524220   37135
   5   1   7 3904714   23266
   6   1   7   72468    3506
   7   1   7 1027082    9032
   8   1   7  129461    3986
   9   1   7     459    3607
  10   1   7  238476    6005
  11   1   7 1508683   14853
  12   1   7 1921100   19161
  13   1   7  311838   10379
  14   1   7  877118   14654
  15   1   7 2646857   25768
  16   1   7  213150   10324
  17   1   7 5060110   46205
  18   1   7  633664   16547
  19   1   7  435415   14475
  20   1   7 1333826   23897
  21   1   7  397075   17108
  22   1   7   17052   13807
  23   1   7   59145   18232
  24   1   7   78865   19393
  25   1   7   36436   22813
  26   1   7   92787   24786
  27   1   7  288582   28835
  28   1   7  106812   32130
   0   2   7   42779    4436
   1   2   7 1511297   10824
   2   2   7  341300    5043
   3   2   7   93528    3371
   4   2   7  495858    5887
   5   2   7   34705    3238
   6   2   7 2220791   15546
   7   2   7  113457    3959
   8   2   7  694153    8531
   9   2   7  248637    5761
  10   2   7 1694416   15311
  11   2   7   21385    4643
  12   2   7  268371    8183
  13   2   7  305066    8719
  14   2   7   14819    6788
  15   2   7   19970    8059
  16   2   7   78911    9593
  17   2   7   53361   11127
  18   2   7   96838   11697
  19   2   7  169274   12715
  20   2   7   44738   13927
  21   2   7   37686   13899
  22   2   7   91798   16117
  23   2   7   50653   17639
  24   2   7   27386   18683
  25   2   7       0   23321
  26   2   7       0   24304
  27   2   7   14963   28335
  28   2   7       0   36056
   1   3   7 8894449   47885
   2   3   7  669998    6899
   3   3   7  608694    6786
   4   3   7  136038    4423
   5   3   7  787257    8043
   6   3   7 1225645   10362
   7   3   7   32999    4016
   8   3   7   62373    4031
   9   3   7  709859    9942
  10   3   7  130417    6031
  11   3   7 6207173   41283
  12   3   7 4928821   35479
  13   3   7  236567    7821
  14   3   7   73081    6126
  15   3   7  574318   13038
  16   3   7  351764   12601
  17   3   7  401061   12165
  18   3   7   41822   11137
  19   3   7  176302   13782
  20   3   7  428506   17100
  21   3   7  980593   24310
  22   3   7  151695   18146
  23   3   7  389463   20332
  24   3   7  220097   21038
  25   3   7   44566   25049
  26   3   7       0   25815
  27   3   7   77352   31237
  28   3   7  337872   35426
   0   4   7  982621   13001
   1   4   7  129728    4214
   2   4   7  485483    6776
   3   4   7 1105018    9891
   4   4   7 1213173   10400
   5   4   7  186547    5485
   6   4   7 2524856   17509
   7   4   7  575717    8110
   8   4   7 3499434   24025
   9   4   7  897802   10808
  10   4   7  172775    5903
  11   4   7   32077    6385
  12   4   7 1034998   14148
  13   4   7  225108    8230
  14   4   7 1998459   20043
  15   4   7   34902    7213
  16   4   7  315314   11113
  17   4   7   34504    7891
  18   4   7  269396   12276
  19   4   7   93083   14458
  20   4   7  236847   14838
  21   4   7    3049   15253
  22   4   7   16325   16084
  23   4   7   44506   17281
  24   4   7   82364   19910
  25   4   7   36737   22873
  26   4   7   66055   30089
  27   4   7   14882   29043
   1   5   7  280346    6420
   2   5   7 4504364   26300
   3   5   7   59223    4924
   4   5   7 3849535   24051
   5   5   7 9215573   53816
   6   5   7 1281249   13083
   7   5   7 4544454   31265
   8   5   7  666611   10601
   9   5   7 1050719   13161
  10   5   7 2076487   20463
  11   5   7  984814   12892
  12   5   7    1652    5922
  13   5   7  393794   11118
  14   5   7  748977   14814
  15   5   7 2301661   26169
  16   5   7 4442268   38948
  17   5   7 2193569   24774
  18   5   7   34980    9566
  19   5   7   18441   11845
  20   5   7   44540   12630
  21   5   7  326896   19328
  22   5   7   91704   17524
  23   5   7   76436   19062
  24   5   7       0   19716
  25   5   7       0   27360
  26   5   7  106614   33269
  27   5   7  224561   34954
   0   6   7  494759   15412
   1   6   7    5513    5202
   2   6   7   43204    5643
   3   6   7  283470    7879
   4   6   7 1975126   18173
   5   6   7  846688   12217
   6   6   7 2467101   22716
   7   6   7   87150    6696
   8   6   7  612539   10864
   9   6   7  114535    6972
  10   6   7 1787895   19398
  11   6   7    2890    6769
  12   6   7  340938   10186
  13   6   7       0    6553
  14   6   7   23143    9080
  15   6   7    7019    9146
  16   6   7  663982   16676
  17   6   7    3304   10554
  18   6   7  192694   13546
  19   6   7   13651   12485
  20   6   7       0   15093
  21   6   7   94639   17752
  22   6   7  349870   20487
  23   6   7       0   19586
  24   6   7   29549   21196
  25   6   7   91229   30042
  26   6   7   37830   31191
   1   7   7  268726    9436
   2   7   7   48598    6176
   3   7   7   14489    6107
   4   7   7 2130838   20590
   5   7   7 3566195   28435
   6   7   7  246499    8989
   7   7   7  622339   12396
   8   7   7  867725   14052
   9   7   7  121439    8832
  10   7   7   16913    7364
  11   7   7   38353    7553
  12   7   7  524092   12413
  13   7   7   14673    7640
  14   7   7  578352   13184
  15   7   7  203125   10143
  16   7   7       0   11226
  17   7   7 1459965   25229
  18   7   7  145191   15061
  19   7   7   91667   15315
  20   7   7   24807   15604
  21   7   7   95697   19633
  22   7   7  103041   19813
  23   7   7  263015   23536
  24   7   7  170013   27436
  25   7   7  103603   32619
  26   7   7   84319   37723
   0   8   7  161926   11628
   1   8   7  321898    9510
   2   8   7 1965179   19299
   3   8   7  171360    7965
   4   8   7  420574   10052
   5   8   7   68415    7184
   6   8   7       0    6092
   7   8   7  238783    9536
   8   8   7 1078432   15979
   9   8   7  480158   12243
  10   8   7   98156    8922
  11   8   7   47141    8395
  12   8   7   22711    8710
  13   8   7  149270    9360
  14   8   7  852136   16725
  15   8   7    5973   10732
  16   8   7   13496   10836
  17   8   7       0   13212
  18   8   7   84983   18553
  19   8   7    8920   15705
  20   8   7  215922   19020
  21   8   7       0   19929
  22   8   7  136526   23073
  23   8   7  101657   26222
  24   8   7   27814   29620
  25   8   7       0   34541
   1   9   7 2858553   25407
   2   9   7  113111    8133
   3   9   7  993653   16024
   4   9   7  551917   12301
   5   9   7  603067   12233
   6   9   7   92399    7733
   7   9   7   14390    8101
   8   9   7  310827   12487
   9   9   7  736122   16584
  10   9   7  446981   12932
  11   9   7 2017833   23335
  12   9   7       0   10531
  13   9   7  591355   16012
  14   9   7  153467   12218
  15   9   7   80258   12772
  16   9   7   39721   14851
  17   9   7  275347   17749
  18   9   7   54674   23024
  19   9   7  185173   18389
  20   9   7  522309   24816
  21   9   7  388136   26209
  22   9   7  194643   25890
  23   9   7  226362   39283
  24   9   7  160030   35122
   0  10   7  245613   14434
   1  10   7     947    8381
   2  10   7   18478    8313
   3  10   7       0    8023
   4  10   7       0    7874
   5  10   7    5618    8449
   6  10   7  219856   11005
   7  10   7   72624    8869
   8  10   7       0   10423
   9  10   7   33838   10861
  10  10   7  271193   14109
  11  10   7   19912   12044
  12  10   7  121870   14415
  13  10   7   52132   14411
  14  10   7  110446   18612
  15  10   7   46314   13892
  16  10   7   46858   15752
  17  10   7   38296   16870
  18  10   7   34557   16675
  19  10   7       0   18499
  20  10   7   12714   28819
  21  10   7       0   23922
  22  10   7   65487   33704
   1  11   7   48099    9953
   2  11   7   98636   10237
   3  11   7  138849   11724
   4  11   7   88160   10541
   5  11   7  671495   16951
   6  11   7   12191   10455
   7  11   7  378132   17159
   8  11   7       0   12443
   9  11   7  297334   17248
  10  11   7  126463   16076
  11  11   7  265902   18465
  12  11   7  396493   19901
  13  11   7    3692   16736
  14  11   7   14927   15892
  15  11   7  171971   17133
  16  11   7   43235   17060
  17  11   7  449144   21761
  18  11   7   29713   18888
  19  11   7  175113   23017
  20  11   7   24095   25155
  21  11   7   87770   26953
   0  12   7       0   17165
   1  12   7   31473   12252
   2  12   7  168783   13234
   3  12   7   81163   12229
   4  12   7   96796   12387
   5  12   7   15990   13039
   6  12   7  244529   15406
   7  12   7  126629   14803
   8  12   7   73917   14171
   9  12   7   62639   12774
  10  12   7   11882   16934
  11  12   7       0   17465
  12  12   7       0   17323
  13  12   7   10923   18637
  14  12   7  450514   23646
  15  12   7   17197   23745
  16  12   7       0   21533
  17  12   7   22804   18435
  18  12   7    1490   23551
  19  12   7   53995   23701
   1  13   7   14943   16877
   2  13   7   30738   15889
   3  13   7  297982   19083
   4  13   7       0   15818
   5  13   7  674562   25000
   6  13   7   19445   17914
   7  13   7  491248   21956
   8  13   7   27160   19928
   9  13   7  120320   19872
  10  13   7       0   17425
  11  13   7   55425   21617
  12  13   7       0   20181
  13  13   7  187761   23967
  14  13   7   56731   24892
  15  13   7  355616   27167
  16  13   7    4053   24187
  17  13   7  123878   26495
   0  14   7   10741   28432
   1  14   7   25962   20272
   2  14   7       0   20117
   3  14   7   26057   20708
   4  14   7       0   18037
   5  14   7   20612   17778
   6  14   7       0   17941
   7  14   7   74538   18075
   8  14   7  136829   18030
   9  14   7   86610   17442
  10  14   7    5341   16432
  11  14   7   33751   21525
  12  14   7   40174   23878
  13  14   7   16293   27358
  14  14   7   80100   25747
   1  15   7  517922   26253
   2  15   7   13235   21315
   3  15   7   31482   22066
   4  15   7   56721   22296
   5  15   7       0   21708
   6  15   7       0   24514
   7  15   7  102470   25229
   8  15   7   55122   22426
   9  15   7  262628   28440
  10  15   7   84471   25843
  11  15   7  242583   27721
   0  16   7       0   31833
   1  16   7   28845   24847
   2  16   7    2195   26443
   3  16   7   46088   24648
   4  16   7   17956   25482
   5  16   7       0   29571
   1   0   8 1923823   19622
   2   0   8 3063495   26599
   3   0   8 8158531   63859
   4   0   8 2408182   20959
   5   0   8  674854   10096
   6   0   8 3615330   32004
   7   0   8  472218    9357
   8   0   8 8634213   67083
   9   0   8 1145834   19249
  10   0   8  861163   13507
  11   0   8 1944322   25117
  12   0   8    8297    7000
  13   0   8   18191    7083
  14   0   8   44877    8668
  15   0   8  117068    8527
  16   0   8 5297800   59655
  17   0   8  103286    9707
  18   0   8   13633   12401
  19   0   8 1223261   33325
  20   0   8  534980   27269
  21   0   8   49913   21272
  22   0   8   30023   23887
  23   0   8   23834   25658
  24   0   8  240973   29001
  25   0   8  120240   34897
  26   0   8  229113   38699
  27   0   8    8157   37612
  28   0   8  200293   47372
   1   1   8  145295    3868
   2   1   8  155635    4130
   3   1   8 1941099   13755
   4   1   8  150698    4171
   5   1   8 2587757   16552
   6   1   8 1217374   10168
   7   1   8 1939877   13808
   8   1   8  551747    7262
   9   1   8 1263409   10505
  10   1   8   72559    4710
  11   1   8 1094161   11796
  12   1   8  143162    6861
  13   1   8   39088    7201
  14   1   8  311756   10481
  15   1   8   12510    8647
  16   1   8   12488    8937
  17   1   8  113833   10735
  18   1   8   86090   10637
  19   1   8   38814   10557
  20   1   8   33655   12592
  21   1   8    8261   12911
  22   1   8   83808   17984
  23   1   8   38684   17974
  24   1   8  343241   23776
  25   1   8   32206   22445
  26   1   8   28767   24461
  27   1   8   86920   28341
  28   1   8       0   31211
   0   2   8 7159951   53984
   1   2   8   92539    3687
   2   2   8 3664286   21834
   3   2   8   28155    2878
   4   2   8 4264024   24504
   5   2   8 1580788   11771
   6   2   810044158   54805
   7   2   8  502021    7081
   8   2   8  867888    8592
   9   2   8   93891    4933
  10   2   8 9867470   61262
  11   2   8   16098    4974
  12   2   8 9484769   62791
  13   2   8 1249823   14305
  14   2   8 2432960   23622
  15   2   8     404    7193
  16   2   8 4375788   41372
  17   2   8  170432   11252
  18   2   8  495454   16550
  19   2   8  185516   13262
  20   2   8  156677   15050
  21   2   8       0   14970
  22   2   8  816110   26693
  23   2   8       0   17290
  24   2   8       0   18965
  25   2   8   23891   22847
  26   2   8  292829   28905
  27   2   8   93817   31748
  28   2   8  464014   36718
   1   3   8 1783010   12755
   2   3   8 1640879   12312
   3   3   8   13186    3339
   4   3   8    2288    3317
   5   3   8    8040    3321
   6   3   8 3191712   20837
   7   3   8  894888    9677
   8   3   8    3814    3948
   9   3   8 1677490   14845
  10   3   8 1328048   14080
  11   3   8  172880    7388
  12   3   8  105866    6554
  13   3   8  294398    9172
  14   3   8  158870    7322
  15   3   8  235095    8223
  16   3   8  548003   14591
  17   3   8   57400    8595
  18   3   8       0   10728
  19   3   8    9125   11452
  20   3   8  232057   16455
  21   3   8   67808   15840
  22   3   8   71700   16298
  23   3   8   33012   17522
  24   3   8   50040   20167
  25   3   8   19042   24661
  26   3   8  132897   26451
  27   3   8       0   35654
  28   3   8   93624   33280
   0   4   8 7230374   54229
   1   4   8  212318    5161
   2   4   8  711106    7842
   3   4   8  200680    5668
   4   4   8 4191544   26289
   5   4   8 3632773   22679
   6   4   8  505096    7800
   7   4   8  351879    7190
   9   4   8 2932171   24452
  10   4   8 1999994   17829
  11   4   8 1122528   14485
  12   4   8 1612104   18221
  13   4   8  114362    7989
  14   4   8  501163   11568
  15   4   8  285569   13511
  16   4   8  656657   14058
  17   4   8  159152    9598
  18   4   8  242579   11886
  19   4   8   93362   13989
  20   4   8       0   14195
  21   4   8  437611   21210
  22   4   8  133743   17074
  23   4   8       0   17706
  24   4   8   11377   19753
  25   4   8   25432   29548
  26   4   8  212456   30613
  27   4   8       0   31010
   1   5   8  147359    5025
   2   5   8  485349    7751
   3   5   8  946071   11804
   4   5   8  352075    8004
   5   5   8  208871    7074
   6   5   8  629525   11676
   7   5   8    4014    5528
   8   5   8   47499    5916
   9   5   8      57    5905
  10   5   8    5491    5917
  11   5   8  555892   10710
  12   5   8  179015    9006
  13   5   8   28564    8207
  14   5   8  117179    8868
  15   5   8  322396   11893
  16   5   8   16363    9216
  17   5   8   60766    9240
  18   5   8  542266   15288
  19   5   8    9260    9881
  20   5   8   14756   15733
  21   5   8    1680   15659
  22   5   8       0   17765
  23   5   8   15685   18292
  24   5   8    7512   20770
  25   5   8       0   24345
  26   5   8   44515   31089
  27   5   8   62139   32373
   0   6   8 1210611   17562
   1   6   8    7182    5621
   2   6   8       0    5572
   3   6   8  255663    7933
   4   6   8  790502   12168
   5   6   8  285812    8453
   6   6   8 6299910   46214
   7   6   8   11839    6448
   8   6   8   23450    7000
   9   6   8  502042   11156
  10   6   8    7285    6675
  11   6   8  310897   10159
  12   6   8   76494    8426
  13   6   8  116700    7665
  14   6   8 1088016   17858
  15   6   8   44492    9911
  16   6   8 1239511   20802
  17   6   8   27053   11280
  18   6   8  440267   16247
  19   6   8  109210   13424
  20   6   8   21201   16443
  21   6   8  122125   18214
  22   6   8   19085   21013
  23   6   8   87833   19934
  24   6   8   43593   21569
  25   6   8   17218   28789
  26   6   8  317820   36010
   1   7   8    5770    6166
   2   7   8   71046    7171
   3   7   8   84697    7044
   4   7   8   96821    7515
   5   7   8  345043   10461
   6   7   8  131103    7930
   7   7   8  115192    8194
   8   7   8   28546    7425
   9   7   8       0    7156
  10   7   8  122061    8540
  11   7   8    7328    8039
  12   7   8  117347    8768
  13   7   8   10479   11179
  14   7   8    3708    9043
  15   7   8   36128   11196
  16   7   8   26065   11683
  17   7   8   67236   12795
  18   7   8  136857   16116
  19   7   8   29863   13996
  20   7   8       0   16716
  21   7   8       0   18990
  22   7   8    8696   19769
  23   7   8   33717   21442
  24   7   8   70544   26070
  25   7   8   16929   32726
   0   8   8 6412104   70571
   1   8   8   16607    7658
   2   8   8  967811   15033
   3   8   8   96410    7717
   4   8   8 1276127   16334
   5   8   8  188515    8928
   6   8   8 2548216   23997
   7   8   8   29798    7874
   8   8   8   62281    8223
   9   8   8  367996   11235
  10   8   8  955783   16524
  11   8   8   35015    8887
  12   8   8 1379648   19180
  13   8   8   38535    9489
  14   8   8  945271   16845
  15   8   8   37524   10689
  16   8   8 1110031   23822
  17   8   8       0   20904
  18   8   8  548900   21810
  19   8   8   30236   16074
  20   8   8  238943   21251
  21   8   8   77466   21050
  22   8   8  603210   28212
  23   8   8   14907   24359
  24   8   8   85346   30345
   1   9   8   44136    8713
   2   9   8  285519   10860
   3   9   8  319169   11508
   4   9   8    8984    8551
   5   9   8   21698    8300
   6   9   8  151184    9136
   7   9   8   34343    8309
   8   9   8       0    8683
   9   9   8  375299   11907
  10   9   8  748130   14760
  11   9   8   85131   10428
  12   9   8   10477    9804
  13   9   8   41879   10984
  14   9   8       0   11035
  15   9   8    5052   11401
  16   9   8   26197   14991
  17   9   8   68629   17403
  18   9   8  106965   16691
  19   9   8  279044   20674
  20   9   8  218878   22061
  21   9   8   67205   23025
  22   9   8   54565   24521
  23   9   8   41299   31286
   0  10   8 1172513   25926
   1  10   8   81709    9510
   2  10   8  143033   10741
   3  10   8  209232   10647
   4  10   8   22453    9100
   5  10   8  274991   10942
   6  10   8   66835   10399
   7  10   8  103049   10522
   8  10   8  115920   10899
   9  10   8   29417   11613
  10  10   8  342829   15828
  11  10   8   32262   13427
  12  10   8  330966   17208
  13  10   8   19027   13050
  14  10   8   10179   13520
  15  10   8       0   15000
  16  10   8   48245   16422
  17  10   8   18806   17407
  18  10   8   57130   18308
  19  10   8   82134   22644
  20  10   8   44651   22153
  21  10   8   47740   24090
  22  10   8  209923   31106
   1  11   8   33249   10478
   2  11   8  117791   10575
   3  11   8  108835   10528
   4  11   8  285181   12941
   5  11   8   40944   11932
   6  11   8  242642   14086
   7  11   8   15825   12193
   8  11   8  164566   13647
   9  11   8    5252   12504
  10  11   8  124475   16036
  11  11   8  120785   16557
  12  11   8  256289   19342
  13  11   8   32757   17622
  14  11   8   71973   14748
  15  11   8      94   17046
  16  11   8   62166   18162
  17  11   8   22292   19259
  18  11   8  390310   22058
  19  11   8   60921   29556
  20  11   8       0   27961
  21  11   8   80299   30186
   0  12   8   57838   19636
   1  12   8   29264   13453
   2  12   8  230518   16256
   3  12   8   97995   14454
   4  12   8 1115900   24087
   5  12   8    7811   14108
   6  12   8 1689600   32534
   7  12   8  125659   17995
   8  12   8  886223   25320
   9  12   8   85452   15529
  10  12   8  371124   20151
  11  12   8   19696   17187
  12  12   8   24647   18315
  13  12   8       0   19540
  14  12   8  273932   23756
  15  12   8   76111   21339
  16  12   8  837657   30039
  17  12   8   30138   21970
  18  12   8  329917   23261
  19  12   8       0   24850
   1  13   8   73203   18991
   2  13   8  168848   17961
   3  13   8       0   16219
   4  13   8  134098   17194
   5  13   8   13753   18548
   6  13   8   27242   18236
   7  13   8  135146   18084
   8  13   8   32837   16949
   9  13   8   50046   16916
  10  13   8  144424   17675
  11  13   8   49460   19957
  12  13   8   29069   20726
  13  13   8  250037   25301
  14  13   8  182123   25136
  15  13   8       0   23348
  16  13   8   68390   25523
  17  13   8   38265   25313
   0  14   8    9528   33696
   1  14   8   46861   23870
   2  14   8  114266   30267
   3  14   8   63614   22722
   4  14   8   78065   21262
   5  14   8   56035   21254
   6  14   8   12147   19741
   7  14   8       0   21220
   8  14   8   21107   19382
   9  14   8   64993   19072
  10  14   8   28839   18998
  11  14   8   56671   19779
  12  14   8   72172   24698
  13  14   8   24099   26249
  14  14   8   98303   25891
   1  15   8       0   25605
   2  15   8   47770   24898
   3  15   8    2926   24539
   4  15   8   48986   24274
   5  15   8   82960   25931
   6  15   8   84574   29649
   7  15   8       0   25320
   8  15   8   44246   26508
   9  15   8   63961   26948
  10  15   8   79584   25110
   0  16   8  279109   50823
   1  16   8   22386   28339
   2  16   8  242578   35551
   3  16   8   24149   29022
   4  16   8   31694   27453
   1   1   9 3836884   23028
   3   1   9  324989    5608
   4   1   9 3328927   21419
   5   1   9 3932441   24211
   6   1   9 1346904   11048
   7   1   9  128214    4405
   8   1   9 1244609   11348
   9   1   9 1767915   14607
  10   1   9    7163    4163
  11   1   9 2087101   17770
  12   1   9    7098    4560
  13   1   9  482111   10403
  14   1   9  266382    9832
  15   1   9  586233   13632
  16   1   9   65612    9127
  17   1   9 2588815   28351
  18   1   9   33105    9541
  19   1   9   90912   10602
  20   1   9   17242   11060
  21   1   9    8340   13369
  22   1   9   17837   16389
  23   1   9   20052   18059
  24   1   9   48945   19882
  25   1   9     636   22553
  26   1   9       0   24753
  27   1   9  446526   31118
  28   1   9  106875   33392
   0   2   9   26461    4549
   1   2   9 1498178   11433
   2   2   9  139260    4145
   3   2   9  730269    8165
   4   2   9  363413    6179
   5   2   9  733726    8195
   6   2   9   35366    3785
   7   2   9  626313    7899
   8   2   9  129705    4812
   9   2   9   25690    4076
  10   2   9  773452   10002
  11   2   9   77138    6169
  12   2   9  422326    9315
  13   2   9  184287    8294
  14   2   9   81503    7403
  15   2   9    9006    6989
  16   2   9       0    9916
  17   2   9    8345   10306
  18   2   9    1754   11181
  19   2   9   98928   13255
  20   2   9       0   13390
  21   2   9   16601   14391
  22   2   9   54221   18093
  23   2   9   48539   18612
  24   2   9       0   19917
  25   2   9   31841   22915
  26   2   9   27862   25847
  27   2   9   82248   30082
  28   2   9   38236   32169
   1   3   916146819   84598
   2   3   9  400029    6289
   3   3   9 1436104   11394
   4   3   9  260807    6009
   5   3   9 4736571   27999
   6   3   9   37857    3784
   7   3   9  184555    5726
   8   3   9 1968538   17086
   9   3   9 2616442   22256
  10   3   9    9894    5625
  11   3   921847602  145300
  12   3   9  115978    6949
  13   3   9 3971900   34086
  14   3   9       0    6476
  15   3   9 3040214   27137
  16   3   9       0    9422
  17   3   9 1114123   18257
  18   3   9   29444   11266
  19   3   9   63613   13011
  20   3   9    6950   14607
  21   3   9 1100122   28762
  22   3   9   30043   16214
  23   3   9  678057   25065
  24   3   9  134723   20713
  25   3   9   66807   24401
  26   3   9   65100   25891
  27   3   9  600259   42013
   0   4   9  235034    9186
   1   4   9  223181    5959
   2   4   9  951823   10519
   3   4   9    8631    3888
   4   4   9  205602    6167
   5   4   9  554777   68528
   6   4   9       0    4966
   7   4   9  157603    6015
   8   4   9  449176    8953
   9   4   9  139233    6508
  10   4   9  365520    8921
  11   4   9  593502   11685
  12   4   9  336073    9848
  13   4   9  161628    8744
  14   4   9  199553    9374
  15   4   9  349858   10931
  16   4   9   22383    8484
  17   4   9  173956    8886
  18   4   9   14410   11049
  19   4   9   60270   14025
  20   4   9       0   14513
  21   4   9   31228   16693
  22   4   9   15064   16288
  23   4   9   23089   18363
  24   4   9   36414   20515
  25   4   9  134962   25516
  26   4   9   33378   26097
  27   4   9  162358   33402
   1   5   9  194975    6193
   2   5   9       0    5101
   3   5   9  623454    9988
   4   5   9  253994    7431
   5   5   9  391914    9008
   6   5   9   55473    6259
   7   5   9 1592188   15683
   8   5   9   55504    6185
   9   5   9 1384993   15847
  10   5   9  159096    7519
  11   5   9  249860    8620
  12   5   9   42699    8214
  13   5   9  293244   11068
  14   5   9  643814   15016
  15   5   9  995439   17072
  16   5   9  368639   13060
  17   5   9  643425   14735
  18   5   9   88148   10833
  19   5   9  293199   15210
  20   5   9  183747   18406
  21   5   9  106569   17727
  22   5   9   18836   17310
  23   5   9       0   19179
  24   5   9   57334   21915
  25   5   9  155245   26948
  26   5   9   73615   33866
   0   6   9  608996   15467
   1   6   9  681888   10892
   2   6   9    7151    5956
   3   6   9  165893    7586
   4   6   9   26406    6491
   5   6   9   15023    6737
   6   6   9  649358   12511
   7   6   9 1322958   16280
   8   6   9   86544    7226
   9   6   9   13330    7429
  10   6   9  420168   11206
  11   6   9    3778    7417
  12   6   9   80899    8755
  13   6   9  172988    9840
  14   6   9   47258    9887
  15   6   9   77215   10765
  16   6   9  193675   12496
  17   6   9  375150   15309
  18   6   9   41854   12378
  19   6   9  278390   17963
  20   6   9  161749   18399
  21   6   9   42467   17876
  22   6   9  156099   21855
  23   6   9  139870   21416
  24   6   9    1142   22172
  25   6   9       0   30301
  26   6   9   14862   32878
   1   7   9 3794203   31004
   2   7   9     953    6805
   3   7   9 2619926   23536
   4   7   9   29917    7305
   5   7   9 4165222   33923
   6   7   9  294269   10136
   7   7   9 1960721   20874
   8   7   9  957095   16697
   9   7   9 1417728   17907
  10   7   9  605933   13448
  11   7   9 2308581   23786
  12   7   9  326762   12114
  13   7   9  830850   14816
  14   7   9  232420   10697
  15   7   9 2611933   30005
  16   7   9   47004   12245
  17   7   9 2147347   28973
  18   7   9   66064   15400
  19   7   9   16667   14990
  20   7   9    4692   18968
  21   7   9  378697   24925
  22   7   9   34428   20453
  23   7   9  168772   22581
  24   7   9   48856   24289
  25   7   9   14587   32339
   0   8   9  141019   13911
   1   8   9  534588   13678
   2   8   9   28133    8201
   3   8   9   35774    8211
   4   8   9   16166    8079
   5   8   9  329462   10879
   6   8   9   77997    8904
   7   8   9   23423    8185
   8   8   9   34810    8728
   9   8   9  476653   15311
  10   8   9   79765    9355
  11   8   9  186587   11278
  12   8   9    4147   10760
  13   8   9   24213    9661
  14   8   9  195118   11762
  15   8   9  248678   12920
  16   8   9   34062   13571
  17   8   9   38361   17897
  18   8   9   58270   15348
  19   8   9  122646   18604
  20   8   9       0   20617
  21   8   9  245668   36106
  22   8   9   72453   23238
  23   8   9   24052   25236
  24   8   9   61875   28697
   1   9   9 2017602   23885
   2   9   9    6612    8632
   3   9   9   16915    8688
   4   9   9  105313    9194
   5   9   9  122240   10084
   6   9   9   54759    9174
   7   9   9  646320   14845
   8   9   9   77201    9735
   9   9   9   82925   10642
  10   9   9   80016   10265
  11   9   9  799419   17600
  12   9   9   99742   11101
  13   9   9  239601   15740
  14   9   9       0   10928
  15   9   9  146936   19251
  16   9   9   26489   19165
  17   9   9   80689   17553
  18   9   9   43561   16734
  19   9   9    7603   20561
  20   9   9   65779   22824
  21   9   9  389715   28245
  22   9   9       0   24819
  23   9   9  164706   29486
   0  10   9   15162   13810
   1  10   9  183493   10942
   2  10   9  420747   14615
   3  10   9  191844   11198
   4  10   9   63514   10406
   5  10   9   18472   10462
   6  10   9  213949   10913
   7  10   9  198986   10312
   8  10   9       0   10722
   9  10   9   16215   11763
  10  10   9   68353   12740
  11  10   9   26431   13560
  12  10   9   33428   13137
  13  10   9  111795   15159
  14  10   9   55354   14707
  15  10   9   13820   17825
  16  10   9  147246   17933
  17  10   9  322420   20943
  18  10   9   61869   18804
  19  10   9   87748   22650
  20  10   9   35504   25557
  21  10   9   20885   24594
  22  10   9   81641   26694
   1  11   9  742047   18150
   2  11   9   27007   12088
   3  11   9  219607   14336
   4  11   9   30720   12171
   5  11   9 1209571   24036
   6  11   9  111872   13609
   7  11   9  492062   17635
   8  11   9   53505   13483
   9  11   9  229273   16286
  10  11   9   33365   15035
  11  11   9  257214   16856
  12  11   9       0   15407
  13  11   9  135355   16173
  14  11   9   40627   16583
  15  11   9  276405   19877
  16  11   9   21605   17817
  17  11   9  430573   23682
  18  11   9   51464   20164
  19  11   9   79890   26771
  20  11   9    7309   26313
   0  12   9       0   20444
   1  12   9   22128   14401
   2  12   9   49261   15946
   3  12   9     899   15149
   4  12   9   87768   16501
   5  12   9    3157   16648
   6  12   9    6159   16130
   7  12   9   19640   15605
   8  12   9   19078   15461
   9  12   9   27290   15763
  10  12   9   48446   15963
  11  12   9       0   15474
  12  12   9       0   20352
  13  12   9   50210   21401
  14  12   9       0   22383
  15  12   9  208931   24105
  16  12   9  134184   21385
  17  12   9   44075   21887
  18  12   9       0   24001
   1  13   9       0   17488
   2  13   9   33850   18376
   3  13   9  312271   20684
   4  13   9   93198   18611
   5  13   9  656133   23569
   6  13   9    6859   18330
   7  13   9  267135   19689
   8  13   9   28277   17845
   9  13   9   15033   17969
  10  13   9     503   18822
  11  13   9   97332   17731
  12  13   9   30440   22373
  13  13   9  173096   24039
  14  13   9     367   23510
  15  13   9  173411   26443
  16  13   9       0   26609
   0  14   9  199168   38447
   1  14   9   55540   24142
   2  14   9   68409   24097
   3  14   9   45966   23750
   4  14   9   25211   25553
   5  14   9    5237   21377
   6  14   9   46557   21665
   7  14   9   52708   20306
   8  14   9       0   22562
   9  14   9   52111   20039
  10  14   9    6220   19769
  11  14   9   17092   20546
  12  14   9   32174   24082
  13  14   9   50513   25505
   1  15   9  302654   27689
   2  15   9    9790   25386
   3  15   9   43016   26231
   4  15   9       0   24797
   5  15   9   17260   25281
   6  15   9   29048   27209
   7  15   9   18942   25757
   8  15   9   56402   28980
   9  15   9  102573   27471
  10  15   9       0   30502
   0  16   9   49315   39520
   1  16   9   35511   34001
   2  16   9   54400   29038
   3  16   9       0   27367
   0   0  10 9535333  108065
   1   0  10   46287    5048
   2   0  10   18415    6552
   3   0  10 7056640   56498
   4   0  10  943617   11899
   5   0  10  281409    7491
   6   0  10   71257    6448
   7   0  10 3850268   35511
   8   0  10  178179    8825
   9   0  10  699006   12707
  10   0  10  200225    8761
  11   0  10  450724   13997
  12   0  10  656303   16993
  13   0  10  253647   10957
  14   0  10 1031570   22479
  15   0  10 5077967   60977
  16   0  10 5197070   63614
  17   0  10    5652   18722
  18   0  10   21720   18462
  19   0  10  238895   24173
  20   0  10   52936   22882
  21   0  10 1251100   52706
  22   0  10  756063   35931
  23   0  10   62276   26944
  24   0  10   32313   28100
  25   0  10   99363   32734
  26   0  10  111296   46537
  27   0  10  156972   39133
  28   0  10  517172   52735
   1   1  10  537102    7869
   2   1  10  679750    7148
   3   1  10  621210    7559
   4   1  10  516984    8319
   5   1  10 1789935   14677
   6   1  10  402329    7508
   7   1  10 2829386   19491
   8   1  10    2019    3885
   9   1  10 4179932   29230
  10   1  10   39336    4948
  11   1  10 3606758   27854
  12   1  10    9018    5332
  13   1  10 1727077   16223
  14   1  10    7760    6637
  15   1  10  648766   14216
  16   1  10       0    8604
  17   1  10   40604    9348
  18   1  10   71231    9843
  19   1  10  143950   11721
  20   1  10       0   10504
  21   1  10  220792   19073
  22   1  10    7311   19176
  23   1  10   80481   19232
  24   1  10   50843   22969
  25   1  10   70639   23008
  26   1  10   22605   30368
  27   1  10    5660   30619
   0   2  1011823611   94486
   1   2  10  520452    6787
   2   2  10 1524041   11899
   3   2  10 1027631   10222
   4   2  10  994362   10821
   5   2  10 3509195   22670
   6   2  10  444972    7352
   7   2  10 3739147   24451
   8   2  10  865453   10276
   9   2  10  593046    8957
  10   2  10 2217652   18212
  11   2  10 1095467   12670
  12   2  10 2237309   19744
  13   2  10 4817143   37008
  14   2  10  244596    9456
  15   2  10   96651    7480
  16   2  10  719555   17394
  17   2  10  861238   24609
  18   2  10   23897   11229
  19   2  10   33635   13167
  20   2  10  147953   15272
  21   2  10  154081   15834
  22   2  10  525223   21997
  23   2  10  996283   30030
  24   2  10   16870   21040
  25   2  10  382134   25538
  26   2  10   39806   26777
  27   2  10  146878   29094
   1   3  10   83258    4836
   2   3  10   64220    4604
   3   3  10 1797350   14242
   4   3  10  122195    4589
   5   3  10  443504    7278
   6   3  10  456789    7865
   7   3  10  764169    9716
   8   3  10    8562    4668
   9   3  10  762986   10871
  10   3  10  439260    8053
  11   3  10   51369    6540
  12   3  10  133331    7502
  13   3  10  784527   13313
  14   3  10   47219    7905
  15   3  10  228007    9049
  16   3  10    1513    8285
  17   3  10  201841   14710
  18   3  10  130085   12626
  19   3  10   60245   13945
  20   3  10  141604   16359
  21   3  10   75666   17274
  22   3  10   15402   17768
  23   3  10   61961   18968
  24   3  10   51632   20802
  25   3  10   33510   22713
  26   3  10   66210   26914
  27   3  10    6976   29544
   0   4  1011150515   83382
   1   4  10 3803382   30394
   2   4  10 3066186   21801
   3   4  10   14449    4902
   4   4  10  189789    6479
   5   4  10 1808029   15930
   6   4  10  221810    6886
   7   4  10  378244    8486
   8   4  10  291818    7692
   9   4  10 1569990   15145
  10   4  10  667675   11357
  11   4  10   69313    7609
  12   4  10 1733698   19661
  13   4  10  387538   11304
  14   4  10  480645   12652
  15   4  10  804434   17089
  16   4  10  378892   11592
  17   4  10   31275    7733
  18   4  10  275022   14152
  19   4  10  240579   16324
  20   4  10  340831   19928
  21   4  10  654114   24174
  22   4  10  136070   18632
  23   4  10   44142   19613
  24   4  10   92150   22189
  25   4  10       0   24807
  26   4  10  119257   28062
  27   4  10       0   32139
   1   5  10  769784   10610
   2   5  10  400459    8415
   3   5  10       0    5483
   4   5  10   33281    6145
   5   5  10 1585200   15833
   6   5  10   97744    6726
   7   5  10  946623   12854
   8   5  10       0    6119
   9   5  10    3927    6162
  10   5  10   33435    6922
  11   5  10   28452    7017
  12   5  10   52629    9564
  13   5  10    9178    8847
  14   5  10  195797   11013
  15   5  10  184320   10783
  16   5  10   23383    9031
  17   5  10    7552   10824
  18   5  10  206557   11585
  19   5  10       0   13663
  20   5  10   10133   16689
  21   5  10   35980   17545
  22   5  10    8639   18711
  23   5  10    6039   19006
  24   5  10    8972   21997
  25   5  10   31661   25394
  26   5  10   17569   32577
   0   6  10  584557   18652
   1   6  10       0    5916
   2   6  10  370058    9359
   3   6  10 1728112   17946
   4   6  10 1257985   15658
   5   6  10  640174   12856
   6   6  10 1991570   21103
   7   6  10 1702809   19630
   8   6  10  114310    8180
   9   6  10   70456    7909
  10   6  10   85386   10173
  11   6  10  183109    9131
  12   6  10  904671   17278
  13   6  10  298704   13859
  14   6  10  952095   20514
  15   6  10   54191   11073
  16   6  10 1203113   20462
  17   6  10  212989   14158
  18   6  10  263976   15864
  19   6  10   34465   17255
  20   6  10  383540   20997
  21   6  10   13364   18766
  22   6  10       0   19522
  23   6  10  141092   21927
  24   6  10   32558   23347
  25   6  10    5762   27824
   1   7  10  231621    8974
   2   7  10  330296   10045
   3   7  10  164172    8770
   4   7  10   21193    7735
   5   7  10  970325   14903
   6   7  10   71840    8539
   7   7  10  192818   10232
   8   7  10   15544    8594
   9   7  10    7543    9108
  10   7  10       0    8647
  11   7  10  822040   20962
  12   7  10   57519    8889
  13   7  10   18371   10363
  14   7  10  107379    8754
  15   7  10    5923   11647
  16   7  10    2769   12382
  17   7  10   22802   13190
  18   7  10    8147   14104
  19   7  10       0   16517
  20   7  10    2419   19234
  21   7  10  113457   22435
  22   7  10   16626   23152
  23   7  10  156529   23430
  24   7  10   37949   26552
  25   7  10       0   34500
   0   8  10 2045700   33029
   1   8  10  154893   10469
   2   8  10  366903   13091
   3   8  10       0    8185
   4   8  10  373346   12100
   5   8  10   43258    9053
   6   8  10  490731   13226
   7   8  10   34966    8884
   8   8  10   58171    9766
   9   8  10   73772   10764
  10   8  10  487867   14218
  11   8  10  248926   11783
  12   8  10 1084239   19080
  13   8  10  264041   12790
  14   8  10  274206   12586
  15   8  10   89039   13195
  16   8  10  317855   16506
  17   8  10  226002   16376
  18   8  10    2564   14435
  19   8  10   44461   17666
  20   8  10  132586   24510
  21   8  10   63727   24537
  22   8  10  177553   27293
  23   8  10   34666   28326
  24   8  10   21800   31076
   1   9  10  144594   10508
   2   9  10  199282   10983
   3   9  10  585002   14891
   4   9  10   43345    9388
   5   9  10   26302    9604
   6   9  10    9440    9350
   7   9  10  279826   11590
   8   9  10   53906   10132
   9   9  10   82763   10789
  10   9  10  157054   11739
  11   9  10   87157   11585
  12   9  10       0   11387
  13   9  10   65681   12710
  14   9  10    3373   12453
  15   9  10  217984   16509
  16   9  10   11835   15889
  17   9  10   20662   16132
  18   9  10   19603   16736
  19   9  10   40857   20219
  20   9  10   16874   23568
  21   9  10   29178   25755
  22   9  10   39059   27329
  23   9  10   12449   28048
   0  10  10 2530375   39454
   1  10  10   48420   10467
   2  10  10  811597   18258
   3  10  10   29523   10601
   4  10  10  235261   12870
   5  10  10  325390   13501
   6  10  10   21510   10255
   7  10  10   78065   11204
   8  10  10  176487   13797
   9  10  10  489650   17285
  10  10  10  760593   22468
  11  10  10   28422   14105
  12  10  10  477219   20543
  13  10  10   49571   14713
  14  10  10  144652   18185
  15  10  10   83627   18375
  16  10  10  295481   19764
  17  10  10   22323   20525
  18  10  10   85864   19373
  19  10  10  153383   23077
  20  10  10   74563   26460
  21  10  10   14978   29020
   1  11  10   52066   12882
   2  11  10  130110   14223
   3  11  10       0   12734
   4  11  10  218567   14697
   5  11  10  938616   23203
   6  11  10   86353   14767
   7  11  10  646781   20274
   8  11  10  112064   14963
   9  11  10   95496   16197
  10  11  10   28516   19487
  11  11  10  157990   17253
  12  11  10   32821   16140
  13  11  10   32260   16181
  14  11  10   18680   17758
  15  11  10   41489   18522
  16  11  10       0   18396
  17  11  10  205607   21737
  18  11  10   26660   26182
  19  11  10   13440   23642
  20  11  10   16481   29175
   0  12  10   54891   20694
   1  12  10   10937   16400
   2  12  10   43301   17251
   3  12  10   25339   19017
   4  12  10  521055   24540
   5  12  10   15920   15377
   6  12  10  384589   20213
   7  12  10   24595   16258
   8  12  10  399585   20266
   9  12  10   61079   18031
  10  12  10  195091   21110
  11  12  10  100193   17768
  12  12  10   24790   17068
  13  12  10    7471   19469
  14  12  10   32702   20741
  15  12  10     295   20367
  16  12  10  415075   25290
  17  12  10  182414   23397
  18  12  10  187779   28053
   1  13  10       0   18773
   2  13  10   32019   19964
   3  13  10  326873   20863
   4  13  10   46914   18882
   5  13  10       0   18268
   6  13  10   32963   18459
   7  13  10       0   18445
   8  13  10   38140   19706
   9  13  10  190790   19814
  10  13  10   11728   18130
  11  13  10       0   18574
  12  13  10       0   20114
  13  13  10       0   23528
  14  13  10   23934   23614
  15  13  10    7793   24170
  16  13  10   53316   30438
   0  14  10  169903   35331
   1  14  10   21484   26001
   2  14  10  248210   24997
   3  14  10   53575   23441
   4  14  10  228200   24183
   5  14  10       0   21772
   6  14  10   44642   22596
   7  14  10   12489   22881
   8  14  10   79552   20571
   9  14  10    4719   19593
  10  14  10   73043   20728
  11  14  10   85040   28752
  12  14  10  140210   25667
  13  14  10       0   24990
   1  15  10  153478   25880
   2  15  10   32086   25850
   3  15  10       0   24986
   4  15  10       0   26167
   5  15  10   67442   26424
   6  15  10     239   27483
   7  15  10   78910   26266
   8  15  10       0   30272
   9  15  10   93453   27750
   1   1  11 4177817   25720
   2   1  11  728650    7922
   3   1  11  146354    5404
   5   1  11 1004052   10178
   6   1  11 2864206   20432
   7   1  1117003316  103300
   8   1  11  260503    6696
   9   1  11 3538652   27392
  10   1  11    9551    4728
  11   1  11  166046    6665
  12   1  11  749010   10539
  13   1  11 2446836   23315
  14   1  11  411302    9238
  15   1  11  208973    8985
  16   1  11  410588   13026
  17   1  11  417094   14472
  18   1  11   35942   10731
  19   1  11 1621976   31091
  20   1  11  103132   17042
  21   1  11   50082   18060
  22   1  11   87155   18768
  23   1  11  151335   22078
  24   1  11   80926   21206
  25   1  11  206135   24112
  26   1  11       0   26273
  27   1  11   75269   30956
   0   2  11  368396   10782
   1   2  11  231563    5777
   2   2  11  397627    6480
   3   2  11  379670    7300
   4   2  11       0    4371
   5   2  11     220    4495
   6   2  11   99325    5417
   7   2  11  103458    5594
   8   2  11  155691    5505
   9   2  11   28196    4535
  10   2  11  652527   10299
  11   2  11    7035    5180
  12   2  11  403143    9025
  13   2  11       0    5908
  14   2  11  300172    9279
  15   2  11       0    8417
  16   2  11   84239    7711
  17   2  11    6144   10964
  18   2  11  219174   12753
  19   2  11   40759   12839
  20   2  11       0   13512
  21   2  11     395   17814
  22   2  11  241856   20742
  23   2  11   62937   19448
  24   2  11       0   20643
  25   2  11    9250   23770
  26   2  11       0   27069
  27   2  11       0   28139
   1   3  11   20783    5273
   2   3  11 2715436   24640
   3   3  11  321090    7206
   4   3  11  364978    7151
   5   3  11  637871    9732
   6   3  11   66745    4722
   7   3  11   86173    5626
   8   3  11    5819    4406
   9   3  11  126264    6387
  10   3  11   83509    5617
  11   3  11    2936    6074
  12   3  11 4187357   33092
  13   3  11       0    6961
  14   3  11  809131   14430
  15   3  11    7623    8712
  16   3  11    6623    7633
  17   3  11  132103   11243
  18   3  11   14781   12640
  19   3  11  111088   15157
  20   3  11  132552   16797
  21   3  11  136744   16999
  22   3  11       0   20155
  23   3  11   30502   20549
  24   3  11  401148   27086
  25   3  11  143469   24278
  26   3  11   54736   27989
  27   3  11   38281   30598
   0   4  11 1352326   20904
   1   4  11  336286    7623
   2   4  11  978400   11043
   3   4  11   34995    5197
   4   4  11  360405    7939
   5   4  11  233569    7030
   6   4  11  247157    7531
   7   4  11  206031    7021
   8   4  11  100696    6639
   9   4  11   95982    6416
  10   4  11  142942    7251
  11   4  11   44318    6742
  12   4  11  430442   11941
  13   4  11   74545    8594
  14   4  11  165754    9785
  15   4  11   47834    8844
  16   4  11   85385    8800
  17   4  11   29082    9789
  18   4  11  162431   12044
  19   4  11    3007   14680
  20   4  11   56390   16767
  21   4  11  134407   19713
  22   4  11       0   17732
  23   4  11   84625   21341
  24   4  11   27891   21867
  25   4  11   44855   28700
  26   4  11   45065   28984
   1   5  11 3257710   25230
   2   5  11   28275    7332
   3   5  1110517285   70806
   4   5  11 1943037   19786
   5   5  11 5732993   40697
   6   5  11  111224    7214
   7   5  11 4792194   34989
   8   5  11   58362    7224
   9   5  11 2489658   22794
  10   5  11   98116    7588
  11   5  11 1246947   16457
  12   5  11  710787   15159
  13   5  11  566552   15222
  14   5  11   45154   10057
  15   5  11 1267741   20593
  16   5  11   63273   10592
  17   5  11  898450   21198
  18   5  11   31988   10806
  19   5  11 1217187   28733
  20   5  11  312423   20043
  21   5  11  821561   26863
  22   5  11    3781   19281
  23   5  11  329079   24641
  24   5  11   13670   24053
  25   5  11  100035   28185
  26   5  11    5427   31600
   0   6  11  656247   16792
   1   6  11   33968    7612
   2   6  11  157980    7817
   3   6  11   23592    6928
   4   6  11  233810    9503
   5   6  11  163661    8777
   6   6  11 1701050   19739
   7   6  11  201881    9198
   8   6  11  234345    9883
   9   6  11       0    8481
  10   6  11 1127874   16785
  11   6  11  140249    9153
  12   6  11  343207   13014
  13   6  11   12218   10601
  14   6  11   78958   11233
  15   6  11   25607   12701
  16   6  11  289410   16836
  17   6  11   69100   13787
  18   6  11   41965   12725
  19   6  11  325321   19047
  20   6  11    9295   18276
  21   6  11   74659   19581
  22   6  11  171091   21667
  23   6  11   34645   22310
  24   6  11       0   26397
  25   6  11    8711   27706
   1   7  11  468061   11923
   2   7  11   87849    8183
   3   7  11   72958    8505
   4   7  11 1473504   18942
   5   7  11  130201    9057
   6   7  11   70777    9014
   7   7  11  487904   13020
   8   7  11  872354   16149
   9   7  11  373944   12436
  10   7  11   72362   10594
  11   7  11    8115    9561
  12   7  11  872911   20444
  13   7  11   25076    9316
  14   7  11   58182   11381
  15   7  11   24467   12187
  16   7  11       0   12742
  17   7  11   21096   15101
  18   7  11  199068   16343
  19   7  11   35486   16575
  20   7  11   23015   19482
  21   7  11   50548   21737
  22   7  11   77836   28379
  23   7  11       0   25807
  24   7  11   76566   29094
   0   8  11   42050   14488
   1   8  11   15013    8962
   2   8  11  478675   16598
   3   8  11  133438    9553
   4   8  11   67932   10159
   5   8  11   43299    9196
   6   8  11   46849    9208
   7   8  11  191448   11485
   8   8  11  290205   11927
   9   8  11  450604   13646
  10   8  11   30428   12943
  11   8  11  120363   11763
  12   8  11   12318   11143
  13   8  11   99071   12407
  14   8  11  484854   16799
  15   8  11   77561   13352
  16   8  11   19140   13882
  17   8  11  268128   16149
  18   8  11   28380   14974
  19   8  11   16047   17436
  20   8  11   65151   39720
  21   8  11  102251   30945
  22   8  11  127706   31753
  23   8  11   66758   27342
   1   9  11 1612403   23220
   2   9  11  407962   15354
   3   9  11  448059   14730
   4   9  11  344101   13160
   5   9  11   69892   10254
   6   9  11   10384    9622
   7   9  11  829669   17758
   8   9  11  313389   13320
   9   9  11 1118893   19771
  10   9  11  373492   15363
  11   9  11  692717   19661
  12   9  11  186904   14471
  13   9  11  756766   22400
  14   9  11   99070   14306
  15   9  11  330210   20977
  16   9  11    3597   15803
  17   9  11   98122   17441
  18   9  11  357450   22055
  19   9  11  326343   23557
  20   9  11  178253   26688
  21   9  11  241326   35005
  22   9  11       0   37463
   0  10  11  339632   18912
   1  10  11   16048   10514
   2  10  11   60950   11114
   3  10  11   41652   10928
   4  10  11  300094   13864
   5  10  11   27550   11291
   6  10  11  506929   15804
   7  10  11  296556   14218
   8  10  11   69797   12891
   9  10  11   20879   12691
  10  10  11  144063   14344
  11  10  11       0   14837
  12  10  11  180745   16567
  13  10  11    2185   15756
  14  10  11  128592   18282
  15  10  11       0   17387
  16  10  11  146853   19473
  17  10  11   64244   18783
  18  10  11   28399   21631
  19  10  11  159071   25559
  20  10  11   15080   27759
  21  10  11   58940   29952
   1  11  11  119751   13619
   2  11  11   29045   13224
   3  11  11       0   13670
   4  11  11    8549   14074
   5  11  11  411896   17494
   6  11  11       0   13980
   7  11  11  843703   23169
   8  11  11       0   16405
   9  11  11  227473   18060
  10  11  11   48880   16381
  11  11  11   13497   16578
  12  11  11  148268   17892
  13  11  11  159841   19030
  14  11  11       0   18135
  15  11  11   13856   19594
  16  11  11   51923   19454
  17  11  11  136562   21201
  18  11  11   71992   24246
  19  11  11  253355   31514
   0  12  11   16114   32964
   1  12  11   17336   21153
   2  12  11   96815   19915
   3  12  11   18797   19540
   4  12  11   28849   19284
   5  12  11   76881   19307
   6  12  11   68867   18136
   7  12  11   47893   17595
   8  12  11    2123   22158
   9  12  11   25563   17807
  10  12  11       0   18620
  11  12  11   35445   18559
  12  12  11   24222   19324
  13  12  11   23775   26906
  14  12  11   21080   20461
  15  12  11   13194   21196
  16  12  11  171009   22949
  17  12  11   34931   27498
   1  13  11   84024   19831
   2  13  11  111750   20719
   3  13  11  161116   21307
   4  13  11   86965   23447
   5  13  11  308618   21660
   6  13  11   21633   18297
   7  13  11  111336   19388
   8  13  11   18483   18919
   9  13  11   21947   19749
  10  13  11    2822   21569
  11  13  11   33038   20227
  12  13  11   12594   20272
  13  13  11  158095   22282
  14  13  11   76969   27890
  15  13  11   16184   25547
   0  14  11  241157   36959
   1  14  11   44942   22319
   2  14  11    1368   22865
   3  14  11   30955   24029
   4  14  11   55647   23117
   5  14  11   86551   23283
   6  14  11       0   23175
   7  14  11       0   26736
   8  14  11       0   22676
   9  14  11   26434   22554
  10  14  11   41016   22305
  11  14  11    2915   25186
  12  14  11   97158   24122
   1  15  11  226261   27800
   2  15  11  122378   25804
   3  15  11   96785   25495
   4  15  11   28830   26891
   5  15  11  135675   28904
   6  15  11   17196   27205
   7  15  11   44574   28089
   8  15  11   44609   27682
   0   0  12  248943   17482
   1   0  12 4721507   44102
   2   0  12 1563322   20520
   3   0  12 1499054   19085
   4   0  1218733200  175834
   5   0  12  203158    7672
   6   0  1210653862   90726
   7   0  12 6660488   58404
   8   0  1217069973  158310
   9   0  12 2655236   30214
  10   0  12 3524067   38088
  11   0  12  719319   14786
  12   0  12  659218   14719
  13   0  12  407149   12775
  14   0  12 2152605   30062
  15   0  12 3180414   41194
  16   0  12  916560   20335
  17   0  12   33848   18136
  18   0  12  181595   23249
  19   0  12  720849   34356
  20   0  12  887878   38611
  21   0  12  243715   29536
  22   0  12 1202761   51322
  23   0  12  110547   39011
  24   0  12  834269   42707
  25   0  12   61911   33547
  26   0  12  206879   47626
  27   0  12   93776   61118
   1   1  12       0    3946
   2   1  12  112503    4618
   3   1  12  150073    5471
   5   1  12 1059100   13311
   6   1  12    3963    5844
   7   1  12  611054   10006
   8   1  12   20878    4441
   9   1  12  588686    9845
  10   1  12   26794    5224
  11   1  12   79516    5857
  12   1  12  183249    7189
  13   1  12  497293    9912
  14   1  12  917577   13006
  15   1  12  237888    9799
  16   1  12  604249   17655
  17   1  12  292660   13265
  18   1  12  160927   13717
  19   1  12   27279   15881
  20   1  12   34916   17085
  21   1  12       0   18212
  22   1  12   77753   20131
  23   1  12   58940   20752
  24   1  12  161464   22558
  25   1  12    5795   23532
  26   1  12  116960   29437
  27   1  12   48452   30629
   0   2  12 1753377   26850
   1   2  12  691921    8571
   2   2  12 1170473   11909
   4   2  12    7841    5201
   5   2  12    7353    5517
   6   2  12  420739    8829
   7   2  12    9568    5411
   8   2  12 1044124   13136
   9   2  12  792473   11507
  10   2  12  382656    8740
  11   2  12  222031    7642
  12   2  12   74846    6798
  13   2  12  365113    9408
  14   2  12   16222    6769
  15   2  12  152140    8010
  16   2  12       0    8393
  17   2  12  223618   12717
  18   2  12  195914   15132
  19   2  12  629249   19962
  20   2  12  102380   14745
  21   2  12   83749   18225
  22   2  12   70561   19724
  23   2  12   83193   22549
  24   2  12  316776   24393
  25   2  12       0   23352
  26   2  12       0   29403
  27   2  12   17600   30541
   1   3  12   48838    5699
   2   3  12  249048    7407
   3   3  12   36096    4789
   4   3  12  174155    6949
   5   3  12       0    6486
   6   3  12  115603   53034
   7   3  12  253761    7796
   8   3  12   48097    5079
   9   3  12   72631    5469
  10   3  12  204469    7464
  11   3  12 1655842   16494
  12   3  12  659908   12070
  13   3  12    9397    7083
  14   3  12  263076    9541
  15   3  12   26819    7800
  16   3  12   43248    7953
  17   3  12  110467   10178
  18   3  12       0   11350
  19   3  12  151696   16004
  20   3  12  111401   17449
  21   3  12       0   16994
  22   3  12  215320   21617
  23   3  12       0   21202
  24   3  12       0   22063
  25   3  12   15643   23991
  26   3  12  173366   32309
   0   4  12  716683   15790
   1   4  12 1961979   18207
   2   4  12 4899541   34586
   3   4  12   31715    5507
   4   4  12 5145329   37365
   5   4  12  582299   10420
   6   4  12 1341600   14073
   7   4  12   37432    5457
   8   4  12 5924935   42436
   9   4  12  211070    8656
  10   4  12   67377    6658
  11   4  12  752490   12533
  12   4  12  407334   11605
  13   4  12 2099617   23725
  14   4  12   18167   10172
  15   4  12   72774    9664
  16   4  12  109733   10361
  17   4  12   26642   11434
  18   4  12 1006432   22266
  19   4  12       0   16347
  20   4  12  920043   25381
  21   4  12   92800   18442
  22   4  12  104020   21236
  23   4  12  129245   23075
  24   4  12  819013   34511
  25   4  12  115902   26887
  26   4  12   64390   32995
   1   5  12  571236   10739
   2   5  12   17369    6024
   3   5  12    7061    6117
   4   5  12  349164   10462
   5   5  12   66872    7624
   6   5  12  423430   13625
   7   5  12   48581    7164
   8   5  12  374575   10304
   9   5  12   29559    9265
  10   5  12   19621    6888
  11   5  12    2379    7059
  12   5  12   23224    8121
  13   5  12    2821   10149
  14   5  12   14936   12798
  15   5  12   46646   10342
  16   5  12   71690   12281
  17   5  12   37047   13156
  18   5  12  369589   16633
  19   5  12   22370   17062
  20   5  12   48455   17727
  21   5  12       0   18670
  22   5  12   26681   19966
  23   5  12   46824   24277
  24   5  12   67146   27889
  25   5  12   13100   27461
   0   6  12   84847   10558
   1   6  12  223584    8278
   2   6  12 1107134   18083
   3   6  12 1875696   20103
   4   6  12 2206358   22381
   5   6  12  341135   11133
   6   6  12  658792   14126
   7   6  12  942872   16079
   8   6  12 2062720   23002
   9   6  12  656557   14098
  10   6  12    7638    8156
  11   6  12  261639   10421
  12   6  12  138251   13565
  13   6  12  322908   13006
  14   6  12   44988   11588
  15   6  12  252166   13915
  16   6  12  139189   14056
  17   6  12   25897   13121
  18   6  12  212209   15723
  19   6  12   46502   17464
  20   6  12  788675   26690
  21   6  12       0   19689
  22   6  12   58372   22107
  23   6  12   71556   25598
  24   6  12  635118   33012
  25   6  12       0   34509
   1   7  12  122782    8991
   2   7  12 1195998   17138
   3   7  12  312553   10846
   4   7  12   10436    8421
   5   7  12  136874    9637
   6   7  12  333053   11572
   7   7  12    9327    9073
   8   7  12  135562   10503
   9   7  12   28017    9966
  10   7  12  682133   15888
  11   7  12   12569    9700
  12   7  12   11300    9806
  13   7  12    4518    9687
  14   7  12   15457   14347
  15   7  12   54540   13485
  16   7  12   10637   12930
  17   7  12   12169   16421
  18   7  12  125129   15969
  19   7  12  161200   19468
  20   7  12   71524   20888
  21   7  12       0   31152
  22   7  12   51481   24377
  23   7  12    4275   29789
  24   7  12       0   32946
   0   8  12       0   15532
   1   8  12  102514   10377
   2   8  12       0    9020
   3   8  12  220342   10695
   4   8  12  169291   10862
   5   8  12   52596    9706
   6   8  12  237566   12228
   7   8  12  116466   11301
   8   8  12  662151   16859
   9   8  12   35954   10662
  10   8  12    2282   11104
  11   8  12  192229   13424
  12   8  12   24042   12104
  13   8  12  148872   15633
  14   8  12   99585   14536
  15   8  12  123980   15957
  16   8  12   21556   14541
  17   8  12       0   15816
  18   8  12   16718   22581
  19   8  12   25643   22777
  20   8  12   93318   29513
  21   8  12   31020   28212
  22   8  12   56745   38934
  23   8  12   39529   29285
   1   9  12  419504   15281
   2   9  12   34216   10655
   3   9  12  142009   11754
   4   9  12    3706   10129
   5   9  12  108474   11843
   6   9  12  554939   16258
   7   9  12   22518   11174
   8   9  12   16041   11324
   9   9  12  119349   13084
  10   9  12  303823   15318
  11   9  12  116889   15877
  12   9  12     503   13756
  13   9  12   58928   16165
  14   9  12  144255   16254
  15   9  12   63902   16273
  16   9  12   62907   17245
  17   9  12   24848   17406
  18   9  12  150993   21702
  19   9  12   11697   23361
  20   9  12   31880   30447
  21   9  12   60517   28824
  22   9  12   21088   28201
   0  10  12  369404   20696
   1  10  12   25602   11071
   2  10  12  649159   16953
   3  10  12  166507   12499
   4  10  12  907059   20071
   5  10  12   79294   13176
   6  10  12  737465   20176
   7  10  12   50925   13327
   8  10  12 1807750   28600
   9  10  12   67782   14116
  10  10  12  626426   20571
  11  10  12   43432   15659
  12  10  12  270714   18488
  13  10  12   67634   18188
  14  10  12  434321   22461
  15  10  12    9367   18631
  16  10  12  366488   21467
  17  10  12   19521   19865
  18  10  12  159835   23436
  19  10  12   42457   29508
  20  10  12  103125   29648
   1  11  12  140648   14711
   2  11  12    5415   14546
   3  11  12    2334   14407
   4  11  12   21379   14172
   5  11  12   16389   14405
   6  11  12  159045   15968
   7  11  12   28054   17123
   8  11  12   40469   16231
   9  11  12   25169   16313
  10  11  12   41747   16927
  11  11  12   12321   17762
  12  11  12   56003   18504
  13  11  12  112717   20096
  14  11  12   15700   18734
  15  11  12   21787   19512
  16  11  12   29990   20335
  17  11  12   63204   24971
  18  11  12  323300   28681
  19  11  12   70819   30324
   0  12  12       0   24746
   1  12  12   32446   18468
   2  12  12       0   18071
   3  12  12  147207   18352
   4  12  12   82830   18391
   5  12  12   66956   17410
   6  12  12    7836   17472
   7  12  12   27049   20163
   8  12  12   65912   18023
   9  12  12  109002   19304
  10  12  12    6362   18391
  11  12  12    4218   18485
  12  12  12   39113   21663
  13  12  12   25088   20341
  14  12  12    3916   21182
  15  12  12   38181   21651
  16  12  12   65030   25076
  17  12  12   28749   26946
   1  13  12   22972   19930
   2  13  12   29194   19723
   3  13  12  123785   20844
   4  13  12       0   19617
   5  13  12  127365   25104
   6  13  12   35064   20246
   7  13  12   22417   19658
   8  13  12   34621   19954
   9  13  12       0   19024
  10  13  12  173561   21666
  11  13  12   36106   21692
  12  13  12   17527   21897
  13  13  12   21907   21562
  14  13  12    5142   22578
  15  13  12   36597   26527
   0  14  12  380998   41504
   1  14  12       0   22826
   2  14  12  341566   25579
   3  14  12   17462   23149
   4  14  12  371890   25609
   5  14  12    4977   23174
   6  14  12  204267   24638
   7  14  12   12383   25565
   8  14  12  128440   25191
   9  14  12   42845   23764
  10  14  12  204803   26006
  11  14  12   22675   32927
   1  15  12   11878   26114
   2  15  12   95709   31529
   3  15  12   44283   26710
   4  15  12   24967   25737
   5  15  12   42695   26348
   6  15  12   48840   27521
   7  15  12   32031   28235
   1   1  13   29065    4516
   2   1  13 2959696   21474
   3   1  13 3367440   27677
   4   1  13   11118    5180
   5   1  13   22350    5243
   6   1  13  914120   11555
   7   1  13 3437951   27068
   8   1  13  488383    9481
   9   1  13 2112647   21077
  10   1  13  540266   10081
  11   1  13   90192    6612
  12   1  13    3737    6318
  13   1  13 1708635   17841
  14   1  13  519816   11544
  15   1  13   34984    7188
  16   1  13   86110   10266
  17   1  13  379332   14965
  18   1  13   11928   12684
  19   1  13 1659699   34559
  20   1  13  107735   19586
  21   1  13   55721   19834
  22   1  13  127685   22317
  23   1  13  293090   24244
  24   1  13    9208   22364
  25   1  13  383311   28750
  26   1  13   56525   32123
   0   2  13 1495642   19939
   1   2  13  818269   10347
   2   2  13       0    4394
   3   2  13  139213    6643
   4   2  13  845557   11641
   5   2  13  461879   10264
   6   2  13 1195622   14279
   7   2  13  121713    6812
   8   2  13 1284364   15251
   9   2  13  501839   10567
  10   2  13  296798    8131
  11   2  13   19933    7334
  12   2  13  137266    7009
  13   2  13  531380   12265
  14   2  13  168287    8414
  15   2  13   62285    9027
  16   2  13   71702    8387
  17   2  13   22503   11337
  18   2  13   58216   13470
  19   2  13   80923   16039
  20   2  13   23936   19172
  21   2  13       0   19291
  22   2  13   18909   20215
  23   2  13       0   21612
  24   2  13   25656   24239
  25   2  13       0   25016
  26   2  13   83001   29685
   1   3  13   30973    6465
   2   3  13   82577    6102
   3   3  13 5825448   41217
   4   3  13   23672    6475
   5   3  13 1135344   14569
   6   3  13  534745   10392
   7   3  13 1468683   15734
   8   3  13  472747   10658
   9   3  13  911869   13012
  10   3  13  159322    6525
  11   3  13   51651    7501
  12   3  13  241923   10208
  13   3  13  653921   12824
  14   3  13  167179    9153
  15   3  13  578686   13471
  16   3  13   72641    8899
  17   3  13   10689   12984
  18   3  13   38108   14887
  19   3  13  651153   22521
  20   3  13   83025   16786
  21   3  13  123378   20216
  22   3  13  130294   22750
  23   3  13  196661   26091
  24   3  13    3332   24621
  25   3  13  695969   34376
  26   3  13       0   29217
   0   4  13 2521981   32896
   1   4  13  905928   13162
   2   4  13 3070591   25615
   3   4  13   15220    5600
   4   4  13 1361492   15207
   5   4  13   80846    7391
   6   4  13  784881   11101
   7   4  13  841806   15262
   8   4  13  406065   11860
   9   4  13  175030    7532
  10   4  13  837219   12870
  11   4  13  130556    7512
  12   4  13  591483   13812
  13   4  13   13222    8538
  14   4  13  257514   11005
  15   4  13     605    9194
  16   4  13  513127   14871
  17   4  13   23284   10850
  18   4  13  416885   16688
  19   4  13  135000   17443
  20   4  13  106668   17320
  21   4  13   13110   17905
  22   4  13       0   20935
  23   4  13    6552   23937
  24   4  13   97808   26366
  25   4  13   75425   27045
  26   4  13   53194   33078
   1   5  13   48602    7007
   2   5  13  487969   10484
   3   5  13 2901937   24600
   4   5  13   14338    6516
   5   5  13  938203   14510
   6   5  13  211576    9668
   7   5  13  977723   15909
   8   5  13  249600    9730
   9   5  13  277897   13154
  10   5  13 1029521   15389
  11   5  13    3893    7114
  12   5  13  102976   10511
  13   5  13  153231   10848
  14   5  13  146148   12584
  15   5  13   24775   10509
  16   5  13  135351   12940
  17   5  13    7649   12597
  18   5  13  465971   19497
  19   5  13  409890   20991
  20   5  13  237878   19619
  21   5  13  171556   20367
  22   5  13  129507   23923
  23   5  13  381842   28959
  24   5  13   82216   30577
  25   5  13  229694   30339
   0   6  13  798340   19249
   1   6  13    9309    7109
   2   6  13 1338706   17551
   3   6  13   90235    8174
   4   6  13 1007073   18129
   5   6  13   14079    8176
   6   6  13  488975   14320
   7   6  13  373339   11527
   8   6  13  347590   11429
   9   6  13   14520    8225
  10   6  13  191908    9822
  11   6  13   42137    9193
  12   6  13   90231   11060
  13   6  13   57516   10078
  14   6  13  410879   14556
  15   6  13    4310   15260
  16   6  13  188768   15166
  17   6  13   52728   20313
  18   6  13   37675   22491
  19   6  13   12282   18490
  20   6  13  116965   21081
  21   6  13   12032   22348
  22   6  13  165333   25027
  23   6  13    5388   31157
  24   6  13   61232   28797
   1   7  13  123110    9056
   2   7  13  771834   15314
   3   7  13 2275989   24698
   4   7  13 1102425   17793
   5   7  13   14877    8739
   6   7  13    8034    8929
   7   7  13  355659   12233
   8   7  13  209107   11126
   9   7  13  459404   13743
  10   7  13    7793   10881
  11   7  13   59406   10602
  12   7  13  188207   11307
  13   7  13  575278   20988
  14   7  13  476498   27742
  15   7  13  174243   20137
  16   7  13  220702   17665
  17   7  13   15356   14061
  18   7  13    6295   16422
  19   7  13  661333   26104
  20   7  13   82013   23805
  21   7  13  143601   25809
  22   7  13   88220   27316
  23   7  13  261315   53680
  24   7  13  136569   37890
   0   8  13  576584   24328
   1   8  13   91935   11146
   2   8  13  488759   14042
   3   8  13  835031   16694
   4   8  13  269840   12007
   5   8  13  305119   12553
   6   8  13  147911   11946
   7   8  13   53540   11400
   8   8  13  402503   15091
   9   8  13   53620   11963
  10   8  13  177209   13080
  11   8  13   10335   12535
  12   8  13  417351   16699
  13   8  13   24722   13427
  14   8  13  415209   21066
  15   8  13   31223   15970
  16   8  13   11834   14959
  17   8  13    3162   17003
  18   8  13   30553   19560
  19   8  13   82121   25793
  20   8  13   90247   55410
  21   8  13   80052   31532
  22   8  13   71660   36902
  23   8  13       0   31975
   1   9  13  124340   12061
   2   9  13  182118   12634
   3   9  13  963865   19753
   4   9  13 1122886   21631
   5   9  13  265240   13854
   6   9  13   86689   11829
   7   9  13 1129032   21575
   8   9  13    3002   12772
   9   9  13  652766   19598
  10   9  13    1418   13297
  11   9  13   30478   14625
  12   9  13   50246   15810
  13   9  13  325682   21678
  14   9  13  284710   19460
  15   9  13   86794   18453
  16   9  13  343113   20039
  17   9  13   12579   19063
  18   9  13       0   23129
  19   9  13  357177   30628
  20   9  13       0   29269
  21   9  13   23294   30189
   0  10  13       0   17352
   1  10  13   21406   12531
   2  10  13   58727   12531
   3  10  13   15649   12553
   4  10  13   41233   12952
   5  10  13  136338   14569
   6  10  13    6496   13750
   7  10  13  192095   16406
   8  10  13   77389   15113
   9  10  13   51199   14641
  10  10  13   16088   15548
  11  10  13   12763   16273
  12  10  13   29589   16950
  13  10  13    9713   17414
  14  10  13   22017   21829
  15  10  13   55419   19247
  16  10  13   63163   21047
  17  10  13       0   21367
  18  10  13       0   24737
  19  10  13       0   28184
  20  10  13   49320   35208
   1  11  13   28665   14541
   2  11  13   42305   15026
   3  11  13  122883   16374
   4  11  13   13882   14758
   5  11  13   83768   17017
   6  11  13  109217   18042
   7  11  13  411120   20995
   8  11  13   26938   17062
   9  11  13  108733   17857
  10  11  13   36943   17784
  11  11  13   21170   18038
  12  11  13   25344   20466
  13  11  13  250307   22779
  14  11  13  123023   20710
  15  11  13   58427   21371
  16  11  13   43407   23441
  17  11  13   56658   26202
  18  11  13   26784   28505
   0  12  13   15289   23111
   1  12  13   25700   16678
   2  12  13   31119   18524
   3  12  13    8220   18259
   4  12  13   20308   17956
   5  12  13   36288   18388
   6  12  13   11539   17632
   7  12  13  169436   20495
   8  12  13   73079   20056
   9  12  13   31237   23551
  10  12  13    4859   20013
  11  12  13   17466   26281
  12  12  13   13080   21183
  13  12  13       0   24546
  14  12  13   57066   23395
  15  12  13   15823   24861
  16  12  13   19627   25667
   1  13  13  295683   22538
   2  13  13  198697   22107
   3  13  13  296385   22934
   4  13  13   61074   27556
   5  13  13   93430   22132
   6  13  13    9333   20432
   7  13  13   78713   21505
   8  13  13   31884   21457
   9  13  13  132103   24224
  10  13  13       0   23693
  11  13  13  162451   24918
  12  13  13    2245   24792
  13  13  13  268929   27951
  14  13  13   29204   25991
   0  14  13       0   44909
   1  14  13   67454   24408
   2  14  13   52267   23392
   3  14  13   88795   30954
   4  14  13   12767   22458
   5  14  13   55800   23672
   6  14  13       0   24386
   7  14  13   10039   25170
   8  14  13   32032   24337
   9  14  13  109672   26706
  10  14  13   50176   28938
  11  14  13    2229   30559
   1  15  13  102565   27007
   2  15  13   54994   25655
   3  15  13   41957   27821
   4  15  13       0   26544
   5  15  13   81366   27349
   0   0  14  327235   18668
   1   0  14  488802   13328
   2   0  14    4772    5854
   3   0  14   92099    8694
   4   0  14   10987    6898
   5   0  14  872168   18017
   6   0  14 2077088   28020
   7   0  14  416806   14244
   8   0  14       0    9242
   9   0  14 2737711   38485
  10   0  14    2765   10078
  11   0  14  135223    9760
  12   0  14  474546   14413
  13   0  14  486841   15059
  14   0  14  211778   11905
  15   0  14   33941    9350
  16   0  14  317991   14023
  17   0  14  165212   22436
  18   0  14  972518   39937
  19   0  14  905934   40981
  20   0  14       0   27741
  21   0  14  688080   38428
  22   0  14  281255   33635
  23   0  14   60690   36755
  24   0  14   64686   40110
  25   0  14   12208   36285
  26   0  14   47204   45631
   1   1  14  205691    6518
   2   1  14  256701    7040
   3   1  14  318924    9035
   4   1  14   23665    5684
   5   1  14  250281    7979
   6   1  14  183645    7392
   7   1  14  426652   10626
   8   1  14 1271460   14673
   9   1  14  300129   10208
  10   1  14  716733   12072
  11   1  14  359775    9476
  12   1  14   63460    6715
  13   1  14   95363    7852
  14   1  14   12161    7073
  15   1  14   20536    7661
  16   1  14   23768    7740
  17   1  14   34719   12439
  18   1  14  144147   17912
  19   1  14   44370   18097
  20   1  14  330658   23486
  21   1  14    3763   19119
  22   1  14  218659   23859
  23   1  14   19068   25272
  24   1  14   22169   26598
  25   1  14   26887   26376
  26   1  14       0   36100
   0   2  14 4152627   42656
   1   2  14  564635    9519
   2   2  14 5351953   37795
   3   2  14  611753   10902
   4   2  14 5142740   36240
   5   2  14  606513   13009
   6   2  14 2902586   25121
   7   2  14  150300    8110
   8   2  14 5376598   39876
   9   2  14  123828    8715
  10   2  14 2306163   22607
  11   2  14  569983   11937
  12   2  14 1719390   20165
  13   2  14  289997    9577
  14   2  14  588819   12907
  15   2  14  703758   13491
  16   2  14  721689   15758
  17   2  14       0   14554
  18   2  14  968768   26153
  19   2  14  129387   17611
  20   2  14  499112   25127
  21   2  14       0   19967
  22   2  14  442665   28580
  23   2  14   98288   24408
  24   2  14  579728   30708
  25   2  14   18198   26855
  26   2  14  132506   32071
   1   3  14 1734046   16746
   2   3  14  144630    7013
   3   3  14  478926   11526
   4   3  14  175667    8797
   5   3  14  108508    8210
   6   3  14       0    6918
   7   3  14     829    6724
   8   3  14   22050    7156
   9   3  14    5737    7189
  10   3  14  250144    8536
  11   3  14   10805    6077
  12   3  14  167542    8047
  13   3  14       0    7673
  14   3  14   57624    8506
  15   3  14   91400    9386
  16   3  14   23665    9585
  17   3  14  119792   15881
  18   3  14  315557   17807
  19   3  14   67279   17361
  20   3  14   96081   19747
  21   3  14       0   20669
  22   3  14   34699   22243
  23   3  14       0   30055
  24   3  14   22839   25439
  25   3  14       0   27101
  26   3  14   43586   31568
   0   4  14  468458   14543
   1   4  14   54921    6881
   2   4  14   93938    7331
   3   4  14   37726    6682
   4   4  14  936496   15554
   5   4  14  506798   12024
   6   4  14   30156    7929
   7   4  14    9457    7470
   8   4  14  465586   11740
   9   4  14   28220    8787
  10   4  14    4140    6850
  11   4  14   35646    6920
  12   4  14  413779   10258
  13   4  14   15554    9228
  14   4  14    6932    9886
  15   4  14  648816   15613
  16   4  14   87480   12295
  17   4  14  133676   15208
  18   4  14  359338   19246
  19   4  14  229805   19942
  20   4  14  153759   18616
  21   4  14  121330   22743
  22   4  14       0   23391
  23   4  14   40619   28511
  24   4  14  286474   29759
  25   4  14       0   31098
   1   5  14   29997    7195
   2   5  14    5183    7327
   3   5  14  130567    7733
   4   5  14   99876    7902
   5   5  14  367126   10249
   6   5  14   31148    7258
   7   5  14  163458   12034
   8   5  14   68242    8156
   9   5  14    9960    8566
  10   5  14   21567    8426
  11   5  14  136346   15960
  12   5  14   46741    7547
  13   5  14   49796   11896
  14   5  14   95011   10733
  15   5  14   34560   13739
  16   5  14  201305   17095
  17   5  14   25677   13485
  18   5  14   30441   16936
  19   5  14   26140   18480
  20   5  14   10766   18753
  21   5  14   40375   20421
  22   5  14   16581   25717
  23   5  14   26573   27264
  24   5  14       0   29527
  25   5  14    8522   35349
   0   6  14  881171   20937
   1   6  14  689452   13948
   2   6  14  383273   11203
   3   6  14  665254   14175
   4   6  14  238663   11644
   5   6  14  184878   10054
   6   6  14    5216    8421
   7   6  14  213243   10346
   8   6  14  106955    9200
   9   6  14  301099   11153
  10   6  14  739780   18415
  11   6  14  373041   12286
  12   6  14 1049169   21283
  13   6  14  322073   16277
  14   6  14   11736   11602
  15   6  14   45082   12877
  16   6  14   97130   16950
  17   6  14   30292   16310
  18   6  14  118905   18052
  19   6  14  132017   22894
  20   6  14  210076   22089
  21   6  14   55374   24202
  22   6  14    5636   26428
  23   6  14       0   29234
  24   6  14  238781   31997
   1   7  14   19025    8897
   2   7  14 1050389   18012
   3   7  14   52626    9676
   4   7  14   13501    9294
   5   7  14   10120    9863
   6   7  14    5152    9546
   7   7  14   44797    9772
   8   7  14       0    9518
   9   7  14   57768   10690
  10   7  14  141928   11157
  11   7  14   48701   10309
  12   7  14  144582   15079
  13   7  14   85230   13490
  14   7  14   35383   14027
  15   7  14   63743   16227
  16   7  14   36433   24269
  17   7  14   32927   15775
  18   7  14   24126   20161
  19   7  14    7359   22803
  20   7  14   46208   24239
  21   7  14       0   29916
  22   7  14   37612   33928
  23   7  14   71409   44578
   0   8  14 1101361   28687
   1   8  14  127515   11884
   2   8  14  953759   18635
   3   8  14  845296   18172
   4   8  14 1187014   20935
   5   8  14  123168   11641
   6   8  14  890251   18092
   7   8  14       0   10650
   8   8  14  668112   17422
   9   8  14   37434   11203
  10   8  14  554499   19759
  11   8  14   22766   14031
  12   8  14  951830   22214
  13   8  14   48611   15300
  14   8  14  410185   19684
  15   8  14   70560   16441
  16   8  14  379752   20821
  17   8  14   26898   17634
  18   8  14  363498   25970
  19   8  14  152234   26857
  20   8  14  361983   31346
  21   8  14   96469   31931
  22   8  14   84820   32176
   1   9  14   46548   12180
   2   9  14   33641   11732
   3   9  14  155329   12579
   4   9  14   21966   11057
   5   9  14  132076   14315
   6   9  14  155772   13742
   7   9  14       0   13125
   8   9  14   48125   13470
   9   9  14  253543   15903
  10   9  14       0   14073
  11   9  14    2367   14737
  12   9  14   63576   17171
  13   9  14   46539   17428
  14   9  14   27536   18179
  15   9  14   88049   18706
  16   9  14       0   19681
  17   9  14   14280   21462
  18   9  14       0   23544
  19   9  14   44642   33975
  20   9  14   26104   30082
  21   9  14    1282   31313
   0  10  14  131530   19144
   1  10  14    5406   12489
   2  10  14       0   12493
   3  10  14  114813   14044
   4  10  14    3499   13516
   5  10  14   17827   14128
   6  10  14    5593   14490
   7  10  14   61655   15163
   8  10  14  145935   15916
   9  10  14    7737   16302
  10  10  14   12497   15405
  11  10  14       0   16299
  12  10  14   47239   18967
  13  10  14       0   19272
  14  10  14   41031   19604
  15  10  14  114679   21333
  16  10  14   95665   22283
  17  10  14   42676   24201
  18  10  14   14668   27500
  19  10  14   23103   32064
   1  11  14   32332   18474
   2  11  14   33177   18063
   3  11  14   48536   18305
   4  11  14   72485   17371
   5  11  14  269071   18056
   6  11  14   34155   16520
   7  11  14    8860   16258
   8  11  14    6269   16969
   9  11  14    8459   16971
  10  11  14   17316   18306
  11  11  14       0   18565
  12  11  14   30493   19740
  13  11  14    4331   19541
  14  11  14  130268   27603
  15  11  14   19359   24704
  16  11  14   61717   24567
  17  11  14    9067   27305
  18  11  14   17535   30966
   0  12  14 1025317   38202
   1  12  14   65737   18722
   2  12  14  735164   25642
   3  12  14   18054   18468
   4  12  14  385993   22422
   5  12  14   46094   18618
   6  12  14  119895   19725
   7  12  14   30995   20246
   8  12  14  364027   24036
   9  12  14   69284   20452
  10  12  14  668925   28817
  11  12  14   15105   24164
  12  12  14  380686   29408
  13  12  14   35217   26875
  14  12  14  213442   28241
  15  12  14       0   25321
  16  12  14  104114   27439
   1  13  14   19697   20836
   2  13  14   49230   22809
   3  13  14  139159   22426
   4  13  14   21256   20899
   5  13  14   18197   21309
   6  13  14       0   20965
   7  13  14       0   20814
   8  13  14   29727   21991
   9  13  14   42020   22650
  10  13  14   39454   23800
  11  13  14   42376   26656
  12  13  14   52545   26833
  13  13  14       0   29160
   0  14  14   44465   35679
   1  14  14   35843   23909
   2  14  14   14618   25282
   3  14  14   19732   23450
   4  14  14   27293   24356
   5  14  14   13414   23963
   6  14  14   11217   24285
   7  14  14       0   24761
   8  14  14   17902   25869
   9  14  14       0   28061
   1  15  14       0   26160
   2  15  14   63486   34041
   1   1  15  486876    9666
   2   1  15  127100    6351
   3   1  15 1162783   14360
   4   1  15 2133794   21701
   5   1  15  328786    8978
   6   1  15   24715    6148
   7   1  15   12632    6855
   8   1  15    3088    7273
   9   1  15  320590    9322
  10   1  15      98    6791
  11   1  15  535264   11992
  12   1  15  577784   14031
  13   1  15   89544    7506
  14   1  15   33877    7824
  15   1  15  243883    9318
  16   1  15  602534   16686
  17   1  15   15921   10720
  18   1  15  256915   19353
  19   1  15  556596   26561
  20   1  15   17769   20412
  21   1  15  213044   25625
  22   1  15   32846   24978
  23   1  15  288556   28706
  24   1  15       0   27164
  25   1  15  209902   30881
  26   1  15       0   32308
   0   2  15  625410   16987
   1   2  15  137585    6718
   2   2  15  528205   10418
   3   2  15    7774    6814
   4   2  15 1470379   18522
   5   2  15   16884    7032
   6   2  15  511978   11917
   7   2  15  300999    9798
   8   2  15   12638    7073
   9   2  15   79840    7925
  10   2  15   83346    7714
  11   2  15   97147    8813
  12   2  15  132977    8380
  13   2  15   92103    9043
  14   2  15  177640   11893
  15   2  15       0    8146
  16   2  15   39898   14107
  17   2  15   44192   11313
  18   2  15  227870   20572
  19   2  15   32273   20009
  20   2  15   27241   20988
  21   2  15   92856   22558
  22   2  15       0   24578
  23   2  15   41926   25284
  24   2  15   24847   27268
  25   2  15   57957   30225
   1   3  15 2675318   24810
   2   3  15  902092   12505
   3   3  15 5554884   43060
   4   3  15 3071870   28347
   5   3  15 3021974   29497
   6   3  15  100216    8724
   7   3  15 1248999   18582
   8   3  15  995856   15424
   9   3  15 2482610   24159
  10   3  15  284594    9727
  11   3  15  533325   12618
  12   3  15  226055   10946
  13   3  15   33666   11249
  14   3  15  233035   10716
  15   3  15  992739   18552
  16   3  15  135285   12304
  17   3  15 1249175   28966
  18   3  15  463751   23030
  19   3  15  350392   22048
  20   3  15  510172   28288
  21   3  15  111879   23448
  22   3  15   99166   26903
  23   3  15   96580   25354
  24   3  15   65343   27175
  25   3  15  270167   32607
   0   4  15  123865   10995
   1   4  15   11746    6829
   2   4  15  459857   10925
   3   4  15   78456    7802
   4   4  15  578118   13556
   5   4  15       0    9037
   6   4  15 1172374   17876
   7   4  15   35023    8887
   8   4  15  512145   12621
   9   4  15  122462    9091
  10   4  15  222746   10408
  11   4  15  247635   10361
  12   4  15       0    7150
  13   4  15   20727   10337
  14   4  15       0    9582
  15   4  15   41799   15126
  16   4  15  234154   15954
  17   4  15   30805   12802
  18   4  15   31459   17759
  19   4  15    4647   18951
  20   4  15   34600   19989
  21   4  15   23036   23772
  22   4  15  113522   25066
  23   4  15   63932   28889
  24   4  15       0   28943
  25   4  15       0   31961
   1   5  15   52753    8026
   2   5  15   76952    9321
   3   5  15  393418   11787
   4   5  15  389968   11134
   5   5  15  351302   10414
   6   5  15   79533    7677
   7   5  15  254057   10017
   8   5  15  520620   15561
   9   5  15  430085   13237
  10   5  15   93411   16343
  11   5  15  308999   12734
  12   5  15  186499   11168
  13   5  15  186601   12028
  14   5  15  148197   12446
  15   5  15  159148   14926
  16   5  15   13035   12666
  17   5  15   41592   16543
  18   5  15   17836   20404
  19   5  15   10090   21640
  20   5  15  104789   20833
  21   5  15   27137   25491
  22   5  15   40884   26414
  23   5  15  100744   32062
  24   5  15  116852   33817
   0   6  15 1074604   24233
   1   6  15  280934   10767
   2   6  15 1078785   16621
   3   6  15  145583    9425
   4   6  15  373218   12395
   5   6  15   24172    8681
   6   6  15   71802    9006
   7   6  15    9105    8464
   8   6  15  155334    9735
   9   6  15  109336    9847
  10   6  15   12145    8814
  11   6  15   17087   10927
  12   6  15   52740   17136
  13   6  15  481619   15726
  14   6  15  549617   18061
  15   6  15  192739   14087
  16   6  15  103008   21378
  17   6  15   98545   17501
  18   6  15  129385   20439
  19   6  15  218765   24548
  20   6  15   59795   23146
  21   6  15   87056   34309
  22   6  15       0   26858
  23   6  15   75689   32027
   1   7  15 2925461   29226
   2   7  15   75754   10751
   3   7  15 2690707   28823
   4   7  15  238631   11790
   5   7  15  170975   11144
   6   7  15  541119   15212
   7   7  15  344297   13446
   8   7  15   17490    9925
   9   7  15 1606813   27958
  10   7  15   26616   10135
  11   7  15 1338017   22890
  12   7  15  137768   13114
  13   7  15  766323   22523
  14   7  15  135328   17724
  15   7  15  376294   18663
  16   7  15  100592   17841
  17   7  15  312491   20958
  18   7  15  301407   24613
  19   7  15  296683   38342
  20   7  15  545682   32246
  21   7  15  299847   27456
  22   7  15   66217   32385
  23   7  15  248660   77566
   0   8  15  663791   32941
   1   8  15   19002   10926
   2   8  15   15134   10243
   3   8  15  568067   16831
   4   8  15  131012   12046
   5   8  15  169786   12156
   6   8  15   23773   11413
   7   8  15  184298   13396
   8   8  15   55934   12758
   9   8  15   26426   12886
  10   8  15  165731   15406
  11   8  15  302370   17098
  12   8  15  107817   15442
  13   8  15  110702   17197
  14   8  15  160538   17632
  15   8  15  279272   20739
  16   8  15   25946   19612
  17   8  15   38082   20847
  18   8  15   81134   22136
  19   8  15       0   28958
  20   8  15   22090   29170
  21   8  15   94359   41633
   1   9  15   10932   11499
   2   9  15  117211   12761
   3   9  15   64198   11842
   4   9  15  273419   15506
   5   9  15   40194   14077
   6   9  15   23088   13808
   7   9  15  153641   14667
   8   9  15  131934   17049
   9   9  15   44360   14028
  10   9  15       0   15455
  11   9  15       0   15822
  12   9  15  103938   17049
  13   9  15       0   17459
  14   9  15   31259   19083
  15   9  15   63511   20855
  16   9  15   15348   20703
  17   9  15   33915   24638
  18   9  15       0   29591
  19   9  15  171534   36840
  20   9  15   36636   28989
   0  10  15   64107   19223
   1  10  15    4694   13801
   2  10  15  405015   17466
   3  10  15       0   13402
   4  10  15    3250   13956
   5  10  15   96916   15383
   6  10  15   19749   15863
   7  10  15   27043   15844
   8  10  15    6557   16550
   9  10  15     478   16020
  10  10  15       0   16187
  11  10  15   11283   17600
  12  10  15   32730   19002
  13  10  15   41241   21543
  14  10  15  198467   23403
  15  10  15   94294   22731
  16  10  15   24090   22429
  17  10  15  210328   27656
  18  10  15      66   30055
  19  10  15   30923   30446
   1  11  15  363919   20844
   2  11  15   35440   17768
   3  11  15  266402   20771
   4  11  15   18814   16767
   5  11  15  184350   17995
   6  11  15   11234   16685
   7  11  15  332785   20218
   8  11  15    9180   17380
   9  11  15  278867   21071
  10  11  15  109635   20024
  11  11  15  140042   22083
  12  11  15       0   24518
  13  11  15  104150   23801
  14  11  15   52978   23203
  15  11  15   84142   32918
  16  11  15       0   24516
  17  11  15   18187   28541
   0  12  15   56218   25075
   1  12  15   26178   18161
   2  12  15  181279   20154
   3  12  15   97351   19437
   4  12  15       0   19032
   5  12  15       0   18499
   6  12  15    7451   19399
   7  12  15    1978   20047
   8  12  15       0   21980
   9  12  15   11375   29337
  10  12  15       0   23725
  11  12  15   38244   24832
  12  12  15   45716   24519
  13  12  15       0   25163
  14  12  15   79126   28249
  15  12  15   60568   28472
   1  13  15  251013   23249
   2  13  15   52772   21975
   3  13  15  133407   22271
   4  13  15     162   21357
   5  13  15    6123   22461
   6  13  15   40580   22381
   7  13  15   26686   22670
   8  13  15       0   28054
   9  13  15  139359   27002
  10  13  15       0   31753
  11  13  15  111463   27123
  12  13  15   91423   27761
   0  14  15       0   34677
   1  14  15   49949   24478
   2  14  15   64406   24471
   3  14  15       0   24649
   4  14  15   14633   24964
   5  14  15      16   25320
   6  14  15       0   25371
   7  14  15   45254   28638
   8  14  15   68488   27607
   0   0  16  213095   15140
   1   0  16   30789    8779
   2   0  16  960170   16959
   3   0  16 1423900   23326
   4   0  16 1037547   18883
   5   0  16       0   10318
   6   0  16  125606   12337
   7   0  16  249734   14912
   8   0  16   15437   13909
   9   0  16   79048   16819
  10   0  16 3563044   46472
  11   0  16  979327   19881
  12   0  16 1127558   24443
  13   0  16  355187   14872
  14   0  16  246982   13296
  15   0  16   47241   12477
  16   0  16  693372   28975
  17   0  16  275316   27595
  18   0  16   51397   28108
  19   0  16    2796   28138
  20   0  16  343026   36240
  21   0  16       0   34437
  22   0  16  786416   47772
  23   0  16  105062   40313
  24   0  16  108946   43334
  25   0  16  127854   46984
   1   1  16 1600821   16235
   2   1  16    1929    6552
   3   1  16 1398948   16806
   4   1  16   50390    7718
   5   1  16 2854646   26987
   6   1  16   31699    7537
   7   1  16 1183901   16840
   8   1  16   96099   12551
   9   1  16  491382   11570
  10   1  16   24505    7865
  11   1  16  147542    9046
  12   1  16   19821    7971
  13   1  16  304295   10093
  14   1  16  231691   12406
  15   1  16  449943   13429
  16   1  16  107899   14644
  17   1  16  595071   18865
  18   1  16   37454   18536
  19   1  16  184011   22513
  20   1  16   56542   24949
  21   1  16   77502   24935
  22   1  16   31786   25027
  23   1  16   60269   27578
  24   1  16   42806   31692
  25   1  16  112878   31219
   0   2  16  936305   19827
   1   2  16   38306    6390
   2   2  16  272605    8283
   3   2  16 1719794   19111
   4   2  16  486855   11917
   5   2  16 1147510   17072
   6   2  16 1304077   17808
   7   2  16     973    8097
   8   2  16   58090    8571
   9   2  16   84303    8547
  10   2  16    3548    7590
  11   2  16   52064   10908
  12   2  16    5118    8176
  13   2  16       0   10208
  14   2  16   26383    7359
  15   2  16 1276994   23601
  16   2  16  582131   19396
  17   2  16  493553   19433
  18   2  16  575348   25902
  19   2  16  412395   26848
  20   2  16   54570   22978
  21   2  16  719717   34983
  22   2  16   99291   26201
  23   2  16   86502   28185
  24   2  16     299   30143
  25   2  16   66253   32389
   1   3  16  872400   13347
   2   3  16   37930    7097
   3   3  16 1440603   18765
   4   3  16  132817    8973
   5   3  16   88196    8977
   6   3  16   13586    8367
   7   3  16  589668   14135
   8   3  16    3764    8530
   9   3  16  342676   15801
  10   3  16  164532    9500
  11   3  16   53752    8683
  12   3  16       0    8835
  13   3  16    4939    8553
  14   3  16   46453   10747
  15   3  16  289823   16155
  16   3  16   47817   18114
  17   3  16    9453   16456
  18   3  16   35783   19232
  19   3  16   99854   22887
  20   3  16    8302   24513
  21   3  16   90210   25673
  22   3  16       0   25341
  23   3  16   28172   29518
  24   3  16       0   28294
  25   3  16    1944   31876
   0   4  16  257520   13983
   1   4  16   40910    7379
   2   4  16  134176    8292
   3   4  16  632655   13625
   4   4  16  473578   16593
   5   4  16   42987    9510
   6   4  16 2631088   28793
   7   4  16  620497   15192
   8   4  16  120015   10769
   9   4  16   71552    9462
  10   4  16    9669   13844
  11   4  16   28150    9057
  12   4  16  194230   11036
  13   4  16  382418   13051
  14   4  16  462834   14599
  15   4  16       0   11120
  16   4  16  158555   19011
  17   4  16    2170   17230
  18   4  16  327219   22503
  19   4  16   33322   22522
  20   4  16   39341   26048
  21   4  16   34959   25245
  22   4  16   89609   27239
  23   4  16   98930   30949
  24   4  16   69446   31991
   1   5  16  573375   16378
   2   5  16  238891    9800
   3   5  16  151440    9672
   4   5  16  134235    8657
   5   5  16     418   10184
   6   5  16   27894    9791
   7   5  16       0    9798
   8   5  16  124593   11171
   9   5  16   62542   10871
  10   5  16  157242   11739
  11   5  16   35022   16960
  12   5  16   18199   10414
  13   5  16  151882   11019
  14   5  16    4495   12326
  15   5  16   46507   13471
  16   5  16   56652   21454
  17   5  16   47704   20321
  18   5  16  183724   21300
  19   5  16    8262   22702
  20   5  16   11277   24918
  21   5  16       0   32165
  22   5  16   18114   29847
  23   5  16       0   28980
  24   5  16   37156   31718
   0   6  16 5200199   61784
   1   6  16  426274   12844
   2   6  16  830420   15955
   3   6  16   54001    8806
   4   6  16       0    8744
   5   6  16  240213   12258
   6   6  16  555082   16138
   7   6  16  270014   11793
   8   6  16   65319    9966
   9   6  16    4542    8934
  10   6  16  412433   17070
  11   6  16     623   11638
  12   6  16  789769   20346
  13   6  16   61993   12642
  14   6  16  335456   15855
  15   6  16  330514   26223
  16   6  16  100461   16788
  17   6  16    3849   18811
  18   6  16  254889   27038
  19   6  16   66385   29259
  20   6  16  136755   34452
  21   6  16  130834   27326
  22   6  16  171854   29216
  23   6  16   83816   33420
   1   7  16   18242    9883
   2   7  16  482234   15366
   3   7  16  210991   11426
   4   7  16   12836    9905
   5   7  16  460614   14639
   6   7  16   39489   11037
   7   7  16  148087   11526
   8   7  16   78317   10951
   9   7  16       0   10786
  10   7  16   16399   11879
  11   7  16   24814   16303
  12   7  16   25513   12886
  13   7  16  107058   16944
  14   7  16   22682   21489
  15   7  16  134594   18315
  16   7  16   41925   18567
  17   7  16    4210   20983
  18   7  16   96782   30711
  19   7  16   52648   22808
  20   7  16   51145   34189
  21   7  16       0   27363
  22   7  16   98431   50682
   0   8  16  158084   17776
   1   8  16  119704   11915
   2   8  16       0   11846
   3   8  16  516499   17651
   4   8  16   96615   11653
   5   8  16   48746   12642
   6   8  16  881687   22049
   7   8  16  232105   14756
   8   8  16   10996   12871
   9   8  16       0   13308
  10   8  16   18819   13638
  11   8  16   27514   16481
  12   8  16  144194   18915
  13   8  16   17089   17154
  14   8  16   35562   18522
  15   8  16  148901   19883
  16   8  16  102032   19623
  17   8  16       0   25714
  18   8  16  127372   25642
  19   8  16  107850   27359
  20   8  16   93780   28626
  21   8  16   46824   28919
   1   9  16  116874   13268
   2   9  16   36599   12509
   3   9  16   18477   15165
   4   9  16   30138   13378
   5   9  16   25861   13798
   6   9  16   29864   13964
   7   9  16   17067   14174
   8   9  16       0   14685
   9   9  16  105928   16375
  10   9  16       0   16333
  11   9  16  134345   17354
  12   9  16   15441   17769
  13   9  16    1914   24031
  14   9  16   36776   19779
  15   9  16   25595   27615
  16   9  16       0   22540
  17   9  16  169163   27127
  18   9  16  124694   28452
  19   9  16  121701   29788
  20   9  16   85823   29178
   0  10  16    9356   20778
   1  10  16       0   14690
   2  10  16  125424   16090
   3  10  16   23133   15498
   4  10  16  523788   21971
   5  10  16    8760   15546
   6  10  16  790514   23980
   7  10  16       0   17520
   8  10  16  179783   18268
   9  10  16       0   16357
  10  10  16  230390   19479
  11  10  16    9733   20549
  12  10  16   80710   21782
  13  10  16   24018   23892
  14  10  16   97365   25025
  15  10  16       0   22522
  16  10  16  430742   27913
  17  10  16   51017   26947
  18  10  16  199839   31713
   1  11  16  686973   25031
   2  11  16  101680   18761
   3  11  16  206262   19510
   4  11  16   36773   17583
   5  11  16   16838   18518
   6  11  16   10774   18444
   7  11  16   51554   18990
   8  11  16       0   18528
   9  11  16  116866   20603
  10  11  16   75360   23255
  11  11  16  106631   23842
  12  11  16    7108   26457
  13  11  16   92137   24608
  14  11  16       0   24282
  15  11  16   63069   26015
  16  11  16       0   31583
   0  12  16  201156   27758
   1  12  16   21842   18911
   2  12  16  154785   20342
   3  12  16   31023   20002
   4  12  16   27340   19862
   5  12  16       0   23017
   6  12  16       0   19740
   7  12  16   21084   20816
   8  12  16    6521   25792
   9  12  16   18058   25878
  10  12  16  214544   26723
  11  12  16       0   24135
  12  12  16  134742   27275
  13  12  16       0   25086
  14  12  16   25183   25865
   1  13  16   54176   21854
   2  13  16   68369   22545
   3  13  16    8675   22843
   4  13  16       0   21611
   5  13  16       0   23983
   6  13  16   27092   23502
   7  13  16   44928   25305
   8  13  16       0   24074
   9  13  16   41323   30694
  10  13  16       0   31035
  11  13  16   48144   26748
   0  14  16   43921   41712
   1  14  16   32674   26233
   2  14  16   58607   25573
   3  14  16   16993   25520
   4  14  16   68371   26202
   5  14  16   36350   28829
   6  14  16  174900   32853
   1   1  17 2340733   21521
   2   1  17   19112    5749
   3   1  17  591146   15644
   4   1  17   43440    9513
   5   1  17 1037371   17457
   6   1  17   21486   11410
   7   1  17  757856   15173
   8   1  17   86073    9977
   9   1  17  297558   11452
  10   1  17    3224    9101
  11   1  17  868651   15645
  12   1  17   24261    8800
  13   1  17 1349711   18522
  14   1  17    3448    8294
  15   1  17  755178   23012
  16   1  17   10230   11920
  17   1  17  433991   23434
  18   1  17   99186   23740
  19   1  17     891   22723
  20   1  17   42446   25793
  21   1  17   87524   28707
  22   1  17  186250   33051
  23   1  17   72439   29555
  24   1  17  131436   32314
   0   2  17  363531   14005
   1   2  17   24669    6648
   2   2  17   41457    6974
   3   2  17   13899    7958
   4   2  17  402883   12243
   5   2  17   18873   10803
   6   2  17  237155   10701
   7   2  17  325163   14748
   8   2  17  192335   10727
   9   2  17       0    8512
  10   2  17   82617    9474
  11   2  17   81231    9483
  12   2  17    9311    9381
  13   2  17       0    9132
  14   2  17   39862   14510
  15   2  17   14666   14234
  16   2  17   35447   15515
  17   2  17    8351   17664
  18   2  17   57755   24530
  19   2  17   24932   23637
  20   2  17       0   24918
  21   2  17   28302   34407
  22   2  17    6723   32623
  23   2  17   22599   31545
  24   2  17   35505   30485
   1   3  17  794557   13367
   2   3  17   73281    8736
   3   3  17  255243   11929
   4   3  17       0   12319
   5   3  17  319547   11629
   6   3  17    5579    9078
   7   3  17  106887    9965
   8   3  17  135456   12094
   9   3  17  607245   15943
  10   3  17   68988   16009
  11   3  17  679656   15325
  12   3  17   19387    9866
  13   3  17  140846   12738
  14   3  17       0   13933
  15   3  17  626349   22244
  16   3  17   29019   20032
  17   3  17  378814   23176
  18   3  17  117702   21470
  19   3  17  125626   26168
  20   3  17   46146   25010
  21   3  17   12715   35506
  22   3  17  106164   28506
  23   3  17   88023   31514
  24   3  17       0   30833
   0   4  17    1632   13288
   1   4  17   35796    7772
   2   4  17   26347    7669
   3   4  17  173307   10766
   4   4  17  132235   10770
   5   4  17   42428   10044
   6   4  17  360488   13069
   7   4  17  127112   11223
   8   4  17       0    9905
   9   4  17   50083   12346
  10   4  17   76686   10469
  11   4  17    4679   12176
  12   4  17    4137   10151
  13   4  17    1900   13212
  14   4  17    3409   14239
  15   4  17   25853   19713
  16   4  17   54243   16233
  17   4  17   97270   19755
  18   4  17   48800   22165
  19   4  17  173208   26083
  20   4  17       0   37835
  21   4  17   28298   27518
  22   4  17   86706   30399
  23   4  17   77156   31700
  24   4  17       0   37823
   1   5  17 6548603   51079
   2   5  17   15134    8823
   3   5  17 3009589   30746
   4   5  17  520514   14460
   5   5  17 2877861   32492
   6   5  17   25596   11177
   7   5  17  535145   16392
   8   5  17  202661   12820
   9   5  17  231864   12870
  10   5  17   27155   12500
  11   5  17 1330344   24835
  12   5  17   27683   14930
  13   5  17 1083863   23968
  14   5  17  117008   15464
  15   5  17 1125454   28452
  16   5  17   21713   24377
  17   5  17 1333692   34989
  18   5  17   89441   23990
  19   5  17  149373   25164
  20   5  17       0   26635
  21   5  17  389264   42724
  22   5  17   62116   37068
  23   5  17  220408   48070
   0   6  17    3981   13725
   1   6  17  262228   11465
   2   6  17  115783   10683
   3   6  17  238241   11143
   4   6  17  129715   11024
   5   6  17  210996   12675
   6   6  17  112110    9554
   7   6  17  188167   11143
   8   6  17   99510   16497
   9   6  17  153017   12786
  10   6  17  198099   13814
  11   6  17   51211   12937
  12   6  17   28723   20693
  13   6  17   31128   14870
  14   6  17       0   17772
  15   6  17   41155   30559
  16   6  17   31552   22478
  17   6  17   70864   21424
  18   6  17       0   23148
  19   6  17    2353   24260
  20   6  17     560   25842
  21   6  17   75149   28027
  22   6  17   17138   34978
   1   7  17   72208   11376
   2   7  17  229548   12170
   3   7  17    9920   10272
   4   7  17  366821   13454
   5   7  17   10866   12963
   6   7  17    3058   10030
   7   7  17  306507   13727
   8   7  17  199660   12982
   9   7  17  163728   15431
  10   7  17       0   12116
  11   7  17       0   14154
  12   7  17   61094   15914
  13   7  17       0   17233
  14   7  17  339626   24482
  15   7  17   23780   18279
  16   7  17   54347   19502
  17   7  17       0   21822
  18   7  17   45990   46292
  19   7  17   24763   29416
  20   7  17   28807   24548
  21   7  17   50627   37633
   0   8  17  629635   33891
   1   8  17  155614   12599
   2   8  17   17252   11177
   3   8  17   18008   11893
   4   8  17     839   12343
   5   8  17    5940   13351
   6   8  17  120035   13416
   7   8  17  194084   14373
   8   8  17   27101   13563
   9   8  17       0   13352
  10   8  17   39791   14346
  11   8  17   54432   17555
  12   8  17  133153   20098
  13   8  17   99118   19342
  14   8  17   26935   18984
  15   8  17       0   19013
  16   8  17       0   24694
  17   8  17  202429   29634
  18   8  17   30738   27676
  19   8  17  248822   30934
  20   8  17   32028   28795
   1   9  17   91763   15272
   2   9  17       0   13803
   3   9  17  377957   17225
   4   9  17   91458   14552
   5   9  17 1107599   25059
   6   9  17   16054   14627
   7   9  17  610789   23136
   8   9  17       0   16776
   9   9  17   98381   17008
  10   9  17       0   17846
  11   9  17  203519   21072
  12   9  17   37090   20171
  13   9  17  207655   23290
  14   9  17   10396   21940
  15   9  17  493584   27783
  16   9  17   40162   24957
  17   9  17  520927   32046
  18   9  17   30092   28701
  19   9  17  111906   30961
   0  10  17  167948   25853
   1  10  17   62591   17054
   2  10  17   56114   18477
   3  10  17   48389   16520
   4  10  17    2922   15877
   5  10  17   44838   16710
   6  10  17  151296   20979
   7  10  17   13514   17180
   8  10  17   41616   18847
   9  10  17   75352   19486
  10  10  17   56460   21992
  11  10  17   33056   22048
  12  10  17   84558   22164
  13  10  17   38435   24457
  14  10  17    8376   23221
  15  10  17       0   23165
  16  10  17    1080   31208
  17  10  17       0   28754
   1  11  17  167423   22032
   2  11  17       0   17732
   3  11  17       0   19585
   4  11  17       0   18286
   5  11  17   35923   18522
   6  11  17       0   19080
   7  11  17  125029   21814
   8  11  17   19169   21459
   9  11  17   89839   23166
  10  11  17   74130   23806
  11  11  17   97730   24059
  12  11  17   23387   23814
  13  11  17   58787   25260
  14  11  17   17367   25664
  15  11  17   36612   25368
   0  12  17  131742   27774
   1  12  17   70485   21954
   2  12  17    2632   19168
   3  12  17  115234   20301
   4  12  17   39976   20787
   5  12  17    1199   20229
   6  12  17       0   21966
   7  12  17       0   23466
   8  12  17     924   24497
   9  12  17   25622   25819
  10  12  17    7000   25230
  11  12  17   19619   28178
  12  12  17       0   26006
  13  12  17       0   28366
   1  13  17  132296   22809
   2  13  17       0   22638
   3  13  17    9290   24540
   4  13  17   36040   25699
   5  13  17       0   29681
   6  13  17   76491   26169
   7  13  17    1535   25126
   8  13  17       0   26426
   9  13  17   48990   27885
  10  13  17       0   28067
   0  14  17       0   36647
   1  14  17   58006   27516
   2  14  17    2627   25691
   3  14  17       0   29496
   4  14  17   70546   29000
   0   0  18 4473253   69468
   1   0  18  349321   14193
   2   0  18 3481982   43725
   3   0  18  154095   22344
   4   0  18 1102833   25712
   5   0  18 2139973   36536
   6   0  18  517072   21687
   7   0  18   31257   14048
   8   0  18   84744   16289
   9   0  18  619476   23197
  10   0  18 3192515   48622
  11   0  18  170046   19153
  12   0  18 2028531   35783
  13   0  18  485314   21954
  14   0  18 2254917   52139
  15   0  18  361024   22997
  16   0  18 1190775   38795
  17   0  18       0   33961
  18   0  18  101559   38083
  19   0  18   26166   37909
  20   0  18   70840   39862
  21   0  18   96302   42404
  22   0  18   67454   42904
  23   0  18  345693   48259
  24   0  18       0   45655
   1   1  18 1043946   14205
   2   1  18   39671    8010
   3   1  18  561992   13569
   4   1  18  308140   10841
   5   1  18   41889    9089
   6   1  18  555869   14698
   7   1  18  262075   11824
   8   1  18   80395    8782
   9   1  18  395944   13361
  10   1  18   24582    9343
  11   1  18  777342   20313
  12   1  18     409    9637
  13   1  18  326641   12998
  14   1  18   80324   13355
  15   1  18  114102   21491
  16   1  18  248911   23710
  17   1  18   82759   23940
  18   1  18   21359   30214
  19   1  18  163557   27397
  20   1  18   95789   27930
  21   1  18   27337   28555
  22   1  18  116368   30572
  23   1  18   82837   30482
  24   1  18   13253   31722
   0   2  18       0   14497
   1   2  18    2314    7771
   2   2  18   29408    9212
   3   2  18  379171   14060
   4   2  18  795671   15726
   5   2  18  633299   14836
   6   2  18   15176    9409
   7   2  18   81121    9735
   8   2  18  144904   10447
   9   2  18  178369   11031
  10   2  18   22543   12183
  11   2  18   39517   10180
  12   2  18    9654   11958
  13   2  18  178393   16002
  14   2  18   45143   13856
  15   2  18   14755   14555
  16   2  18  109144   20481
  17   2  18   18961   19957
  18   2  18   32959   28361
  19   2  18       0   26092
  20   2  18   91405   33593
  21   2  18    5084   27885
  22   2  18   27352   29730
  23   2  18   48976   29563
  24   2  18   29711   32889
   1   3  18  225808    9595
   2   3  18  616760   14524
   3   3  18   98659   10271
   4   3  18   23486   10344
   5   3  18  982820   17986
   6   3  18   39677   10248
   7   3  18  296197   12820
   8   3  18  157273   11221
   9   3  18   18007   12663
  10   3  18   51526   10684
  11   3  18   50950   10097
  12   3  18  111833   12247
  13   3  18  133121   16152
  14   3  18  109597   15317
  15   3  18       0   19944
  16   3  18       0   16331
  17   3  18   10546   20350
  18   3  18   20694   24564
  19   3  18       0   28940
  20   3  18   85686   28368
  21   3  18  172029   30549
  22   3  18   96970   32500
  23   3  18   27780   31429
   0   4  18 1492285   28293
   1   4  18  432693   12093
   2   4  18 3142339   29254
   3   4  18  382679   14098
   4   4  18  607732   15766
   5   4  18  133901   11974
   6   4  18  362141   14411
   7   4  18  108580   11359
   8   4  18   54483   10804
   9   4  18  338011   13686
  10   4  18       0   11035
  11   4  18  662003   17315
  12   4  18  101736   13245
  13   4  18   65771   13469
  14   4  18 1581260   29844
  15   4  18   33301   18206
  16   4  18  695329   25508
  17   4  18  137056   23647
  18   4  18  413914   28483
  19   4  18   94428   26716
  20   4  18  118343   31594
  21   4  18   21682   31251
  22   4  18   58314   33951
  23   4  18  116781   42145
   1   5  18  548307   13920
   2   5  18   45138    8841
   3   5  18  311842   11589
   4   5  18  171092   12480
   5   5  18  236950   13327
   6   5  18   11997   11123
   7   5  18   62332   14546
   8   5  18       0   13019
   9   5  18   31026   12333
  10   5  18   49119   12301
  11   5  18   45720   14550
  12   5  18   64567   23859
  13   5  18   23380   19255
  14   5  18       0   19065
  15   5  18  150080   18177
  16   5  18   55765   18463
  17   5  18     770   20477
  18   5  18    3627   23812
  19   5  18       0   39717
  20   5  18   51881   28481
  21   5  18   47723   31346
  22   5  18  125996   32336
   0   6  18 2344840   36058
   1   6  18  906476   17377
   2   6  18 1017797   19984
   3   6  18  119975   10420
   4   6  18  276105   13416
   5   6  18  164535   10282
   6   6  18  128318   13345
   7   6  18       0   14051
   8   6  18   56130   13187
   9   6  18       0   15294
  10   6  18  513428   20005
  11   6  18  244309   17281
  12   6  18   67916   15203
  13   6  18   38470   16570
  14   6  18  457329   29224
  15   6  18   22911   23933
  16   6  18  277623   21266
  17   6  18       0   21091
  18   6  18   88523   24002
  19   6  18   72455   25159
  20   6  18   62733   30236
  21   6  18   70901   31787
  22   6  18   48535   51919
   1   7  18   94259   11275
   2   7  18   38176   10783
   3   7  18  246681   12834
   4   7  18   76881   12478
   5   7  18   30470   11565
   6   7  18    1023   13292
   7   7  18  184434   16176
   8   7  18    4974   13643
   9   7  18   47291   14799
  10   7  18   28464   15039
  11   7  18   47297   17397
  12   7  18   37061   18509
  13   7  18  210527   20052
  14   7  18   35434   18774
  15   7  18   33620   19852
  16   7  18   29486   20542
  17   7  18       0   22141
  18   7  18   12420   26633
  19   7  18       0   25877
  20   7  18       0   57975
  21   7  18   87980   38550
   0   8  18   22264   19882
   1   8  18   44390   12965
   2   8  18       0   13749
   3   8  18   53475   12965
   4   8  18   56158   14788
   5   8  18   13851   16002
   6   8  18  306440   16041
   7   8  18       0   13973
   8   8  18   15344   17837
   9   8  18   14937   18249
  10   8  18   85962   21767
  11   8  18   31272   19520
  12   8  18       0   18646
  13   8  18    8196   18980
  14   8  18  112244   21740
  15   8  18       0   29850
  16   8  18   95042   24257
  17   8  18    9077   28101
  18   8  18    2891   32117
  19   8  18    6677   42134
  20   8  18       0   34876
   1   9  18   25698   15010
   2   9  18       0   14440
   3   9  18    7966   18321
   4   9  18     981   18784
   5   9  18  503731   21007
   6   9  18   41963   15968
   7   9  18  441168   19992
   8   9  18       0   18297
   9   9  18   69280   18221
  10   9  18   19904   22174
  11   9  18  113793   21336
  12   9  18       0   26422
  13   9  18       0   22423
  14   9  18   36634   22481
  15   9  18   29024   22784
  16   9  18   64354   26978
  17   9  18   87069   29576
  18   9  18   43664   35722
   0  10  18  120309   24076
   1  10  18    6498   17809
   2  10  18  328786   20622
   3  10  18  151295   17941
   4  10  18  516751   24136
   5  10  18   35079   17720
   6  10  18  552680   22969
   7  10  18   70215   19232
   8  10  18  106211   20456
   9  10  18  106431   21854
  10  10  18  225491   23747
  11  10  18   36629   25685
  12  10  18  123620   23678
  13  10  18       0   23497
  14  10  18  227963   29648
  15  10  18       0   25586
  16  10  18  237775   30860
   1  11  18   12116   19276
   2  11  18    2646   18476
   3  11  18   76692   19427
   4  11  18   32092   18904
   5  11  18   23440   19900
   6  11  18       0   23186
   7  11  18   60347   27093
   8  11  18       0   21539
   9  11  18   34151   23338
  10  11  18       0   23612
  11  11  18   21386   25669
  12  11  18   11852   30178
  13  11  18   43538   30765
  14  11  18       0   28377
   0  12  18   36366   28221
   1  12  18   51619   20636
   2  12  18   51417   21366
   3  12  18       0   20513
   4  12  18    8189   27656
   5  12  18   30339   22644
   6  12  18       0   23036
   7  12  18     346   25021
   8  12  18       0   24399
   9  12  18       0   25721
  10  12  18   74923   26548
  11  12  18   62239   26739
  12  12  18   54408   29137
   1  13  18   61555   24581
   2  13  18  113221   29195
   3  13  18   25226   26876
   4  13  18   73422   26948
   5  13  18  154233   28883
   6  13  18       0   26612
   7  13  18   87511   26744
   8  13  18   40953   31093
   1   1  19  349490   10514
   2   1  19  198850    7976
   3   1  19  339910   11466
   4   1  19  382418   12444
   5   1  19   58646    9679
   6   1  19   14508    9540
   7   1  19   38133    9226
   8   1  19    8330   10225
   9   1  19  115827    9581
  10   1  19   39829   11756
  11   1  19  706164   17334
  12   1  19  291776   15863
  13   1  19  599984   22661
  14   1  19  230440   18689
  15   1  19   61626   18221
  16   1  19  128332   25667
  17   1  19   43959   29512
  18   1  19   70815   27731
  19   1  19    3554   27379
  20   1  19   34591   28100
  21   1  19       0   28778
  22   1  19   52722   29849
  23   1  19   40692   33529
   0   2  19  414016   15816
   1   2  19   15566    7744
   2   2  19  278223   10958
   3   2  19       0    9081
   4   2  19  122946   10860
   5   2  19    8574    9407
   6   2  19   75701   10572
   7   2  19  144106   11199
   8   2  19   16092    9907
   9   2  19   65298   13603
  10   2  19  432062   14098
  11   2  19    8047   12077
  12   2  19  725683   22567
  13   2  19   34453   15652
  14   2  19  185550   14492
  15   2  19  161067   19127
  16   2  19   49206   17809
  17   2  19       0   24772
  18   2  19       0   28726
  19   2  19       0   27757
  20   2  19       0   28888
  21   2  19   33707   29807
  22   2  19   36733   31192
  23   2  19   66170   37945
   1   3  19 1371766   18526
   2   3  19   39736   10497
   3   3  19  794921   18093
   4   3  19  780214   19335
   5   3  19  558457   15605
   6   3  19  157305   12178
   7   3  19  394606   15498
   8   3  19  520912   15726
   9   3  19  217615   12121
  10   3  19  103123   11832
  11   3  19  126794   13625
  12   3  19   27450   12464
  13   3  19  424177   17653
  14   3  19  105850   17048
  15   3  19  762537   25229
  16   3  19   99916   19702
  17   3  19  352885   29978
  18   3  19    4549   25920
  19   3  19   74230   48286
  20   3  19       0   28687
  21   3  19  380677   37082
  22   3  19   25849   32828
  23   3  19   61020   48409
   0   4  19 2409286   37020
   1   4  19  183898   10080
   2   4  19 1773048   20607
   3   4  19  236623   16499
   4   4  19  615967   20374
   5   4  19   39762   14404
   6   4  19   52992   12196
   7   4  19   41929   11641
   8   4  19  434846   15666
   9   4  19  155287   12748
  10   4  19  828658   28487
  11   4  19   33914   14775
  12   4  19  114263   15171
  13   4  19  190715   15999
  14   4  19  126348   33986
  15   4  19   54747   31938
  16   4  19   96521   20026
  17   4  19   56897   23529
  18   4  19       0   28510
  19   4  19       0   31351
  20   4  19   56357   32086
  21   4  19   33408   32929
  22   4  19  171766   43816
   1   5  19 1326792   19284
   2   5  19  535676   14611
   3   5  19  516299   14577
   4   5  19  237651   14281
   5   5  19  119718   12934
   6   5  19   53996   13165
   7   5  19       0   12442
   8   5  19  396236   17977
   9   5  19       0   13377
  10   5  19       0   15826
  11   5  19   87454   14931
  12   5  19  298625   17880
  13   5  19  248569   23848
  14   5  19  292124   22320
  15   5  19   61203   23174
  16   5  19  157509   24141
  17   5  19   56368   27412
  18   5  19   29934   25224
  19   5  19   44703   40514
  20   5  19  174827   33736
  21   5  19  101156   32894
  22   5  19  142147   55134
   0   6  19 1103638   35035
   1   6  19   11383    9747
   2   6  19  486803   14270
   3   6  19   74055   10653
   4   6  19  196858   12033
   5   6  19       0   13669
   6   6  19  199079   15411
   7   6  19   35749   17010
   8   6  19  118153   16641
   9   6  19     641   15315
  10   6  19   29703   16665
  11   6  19   31713   17218
  12   6  19  176121   19998
  13   6  19       0   17293
  14   6  19  374512   23569
  15   6  19   56541   19216
  16   6  19   76456   21746
  17   6  19       0   24276
  18   6  19  102191   42545
  19   6  19   53918   40576
  20   6  19   94080   37549
  21   6  19       0   36199
   1   7  19  850775   23531
   2   7  19  270915   14989
   3   7  19   29073   12921
   4   7  19  101927   17047
   5   7  19  166633   13256
   6   7  19   15654   15248
   7   7  19  308659   18305
   8   7  19       0   15568
   9   7  19  202336   18685
  10   7  19   94511   18469
  11   7  19  195690   18526
  12   7  19   16092   18179
  13   7  19  670053   25443
  14   7  19  115883   19579
  15   7  19  192354   21938
  16   7  19  120085   25275
  17   7  19   48087   35474
  18   7  19  163995   27400
  19   7  19   58867   28912
  20   7  19   94887   34357
   0   8  19    2885   20014
   1   8  19   21995   14129
   2   8  19   77330   16861
   3   8  19   76515   16693
   4   8  19  453834   18960
   5   8  19       0   13751
   6   8  19  616351   25044
   7   8  19    4918   16930
   8   8  19  242670   21642
   9   8  19   17751   17395
  10   8  19   86980   19043
  11   8  19   43152   19962
  12   8  19   47633   21837
  13   8  19   16205   19421
  14   8  19   13738   24906
  15   8  19       0   20743
  16   8  19  115727   25217
  17   8  19    9460   28506
  18   8  19   85885   33605
  19   8  19   82602   43017
   1   9  19   70535   17502
   2   9  19  146216   18107
   3   9  19       0   16411
   4   9  19       0   19455
   5   9  19  290021   19543
   6   9  19  242346   21476
   7   9  19  132299   21853
   8   9  19  123828   21049
   9   9  19   75698   19804
  10   9  19  115063   21290
  11   9  19  146595   21892
  12   9  19     695   21723
  13   9  19  134050   23577
  14   9  19       0   25117
  15   9  19   30450   35611
  16   9  19   70366   30177
  17   9  19  135312   51770
   0  10  19   27585   27281
   1  10  19  220587   19195
   2  10  19   31994   18394
   3  10  19   11417   18526
   4  10  19     712   18795
   5  10  19       0   20094
   6  10  19       0   19830
   7  10  19    6645   19535
   8  10  19   13071   23169
   9  10  19   54969   20720
  10  10  19    5458   22380
  11  10  19       0   24288
  12  10  19    4331   33469
  13  10  19   41153   25568
  14  10  19   22984   27189
  15  10  19   37675   29915
  16  10  19       0   30932
   1  11  19  141249   23929
   2  11  19   28717   19373
   3  11  19   44250   22947
   4  11  19   16454   25258
   5  11  19   14758   22156
   6  11  19       0   25420
   7  11  19   11105   21497
   8  11  19   19578   23180
   9  11  19   40650   24792
  10  11  19       0   24343
  11  11  19  133371   27984
  12  11  19       0   25592
  13  11  19   88824   26931
   0  12  19  265957   32623
   1  12  19       0   21845
   2  12  19   24406   25835
   3  12  19   77325   23436
   4  12  19    8230   23715
   5  12  19       0   26079
   6  12  19   27080   24339
   7  12  19       0   25968
   8  12  19   64416   29291
   9  12  19     105   27342
  10  12  19    3312   35802
  11  12  19   23536   28047
   1  13  19  187909   27343
   2  13  19       0   26107
   3  13  19   58486   27227
   4  13  19   31727   27533
   5  13  19   71369   28200
   6  13  19       0   30735
   0   0  20 1391090   48705
   1   0  20   77619   12165
   2   0  20  263327   13570
   3   0  20  485434   19193
   4   0  20  996417   27241
   5   0  20  322119   20918
   6   0  20  600971   25240
   7   0  20  133776   18578
   8   0  20  177463   19221
   9   0  20   49341   21830
  10   0  20  125445   18886
  11   0  20   75358   37793
  12   0  20  138439   22871
  13   0  20  927669   34819
  14   0  20   79546   26847
  15   0  20  271529   27461
  16   0  20  157749   33396
  17   0  20       0   36592
  18   0  20   41713   50367
  19   0  20    3840   38758
  20   0  20   65022   42423
  21   0  20       0   42344
  22   0  20  101331   50438
  23   0  20  107927   51407
   1   1  20   75200    8267
   2   1  20  184429    9961
   3   1  20       0    9623
   4   1  20       0   11255
   5   1  20   20786   12669
   6   1  20       0    8860
   7   1  20   13557   13104
   8   1  20       0   14483
   9   1  20   41633   12236
  10   1  20   77845   13327
  11   1  20  163526   14768
  12   1  20  156884   15961
  13   1  20  150058   21656
  14   1  20  258217   19192
  15   1  20   12665   17719
  16   1  20   36945   24324
  17   1  20   25030   26866
  18   1  20  117623   28007
  19   1  20   28207   34347
  20   1  20       0   29377
  21   1  20   11473   32036
  22   1  20    9948   32613
  23   1  20   25550   34690
   0   2  20  994887   25686
   1   2  20   45569    9199
   2   2  20 1902662   22588
   3   2  20  433427   14074
   4   2  20  978561   18811
   5   2  20  200373   13469
   6   2  20 2245759   31101
   7   2  20   97702   11487
   8   2  20 2049744   26764
   9   2  20   10043   11025
  10   2  20 1116009   27367
  11   2  20   12057   13975
  12   2  20  789857   27021
  13   2  20  226448   16493
  14   2  20  455753   24561
  15   2  20   14554   21331
  16   2  20  245804   25557
  17   2  20    4501   27082
  18   2  20  618403   35481
  19   2  20   63856   37087
  20   2  20  448317   34944
  21   2  20       0   30524
  22   2  20  493394   39652
   1   3  20       0    8579
   2   3  20    4736   11012
   3   3  20  554997   16086
   4   3  20  335325   13537
   5   3  20  215740   13986
   6   3  20   16921   13599
   7   3  20   65411   12067
   8   3  20   32016   12003
   9   3  20   64720   12884
  10   3  20       0   14766
  11   3  20   59355   15699
  12   3  20  117930   16793
  13   3  20   10707   16913
  14   3  20   62976   32529
  15   3  20  184442   21708
  16   3  20     700   21371
  17   3  20       0   35305
  18   3  20   51544   28896
  19   3  20       0   28824
  20   3  20  130595   33298
  21   3  20    6467   44503
  22   3  20       0   38024
   0   4  20 1497091   29316
   1   4  20   17609   10061
   2   4  20   56536   11259
   3   4  20   34593   11465
   4   4  20  192845   13571
   5   4  20  109847   12543
   6   4  20   20534   12096
   7   4  20   40746   12247
   8   4  20   12877   12088
   9   4  20   54525   14475
  10   4  20       0   18659
  11   4  20  250386   25177
  12   4  20   37495   15980
  13   4  20   61826   20728
  14   4  20  192040   22153
  15   4  20       0   33777
  16   4  20   78316   23914
  17   4  20  157122   28520
  18   4  20   10698   55301
  19   4  20   35952   36671
  20   4  20  186933   38460
  21   4  20   47973   34578
  22   4  20  124345   36546
   1   5  20    2615    9649
   2   5  20   21255   11551
   3   5  20    7644   11765
   4   5  20  412729   17883
   5   5  20  279705   19099
   6   5  20   32411   13638
   7   5  20       0   14357
   8   5  20  322750   17391
   9   5  20   17386   17653
  10   5  20   53769   16090
  11   5  20       0   17047
  12   5  20   52389   20494
  13   5  20   39785   28892
  14   5  20       0   18566
  15   5  20       0   19356
  16   5  20   28843   27610
  17   5  20   23231   27991
  18   5  20   50178   39123
  19   5  20       0   32839
  20   5  20   51610   38537
  21   5  20   53810   39570
   0   6  20   29395   16571
   1   6  20    4058   12785
   2   6  20  267786   14670
   3   6  20  165667   19656
   4   6  20   58621   14319
   5   6  20    7453   14630
   6   6  20       0   15906
   7   6  20  231007   18922
   8   6  20  186226   17602
   9   6  20   35444   17855
  10   6  20  390849   25034
  11   6  20    4202   20194
  12   6  20       0   17744
  13   6  20  160119   25291
  14   6  20   70278   21887
  15   6  20   55060   21692
  16   6  20       0   25842
  17   6  20       0   39598
  18   6  20   36339   41713
  19   6  20  120204   34883
  20   6  20    3863   66903
   1   7  20   34016   13961
   2   7  20       0   14976
   3   7  20   10095   13089
   4   7  20   37158   13188
   5   7  20   37055   16077
   6   7  20   15848   16082
   7   7  20   36140   20757
   8   7  20   46600   17497
   9   7  20   77169   22052
  10   7  20   18531   20531
  11   7  20   81959   29489
  12   7  20       0   19482
  13   7  20   31874   19213
  14   7  20   57115   23031
  15   7  20   19092   22531
  16   7  20   35475   24532
  17   7  20   11192   25918
  18   7  20  104110   30965
  19   7  20   38552   35415
   0   8  20   45030   26489
   1   8  20   35010   15512
   2   8  20  226020   17404
   3   8  20   23758   16329
   4   8  20  583995   23825
   5   8  20   13491   16524
   6   8  20  481132   23156
   7   8  20       0   18038
   8   8  20  591783   23826
   9   8  20    2497   18766
  10   8  20  720788   26425
  11   8  20       0   21387
  12   8  20  239529   23122
  13   8  20       0   28353
  14   8  20  218335   28360
  15   8  20   19044   24774
  16   8  20   93348   29615
  17   8  20       0   29620
  18   8  20  194410   32877
   1   9  20   12479   23608
   2   9  20   30474   17258
   3   9  20   18896   18751
   4   9  20   10732   19275
   5   9  20   76146   19734
   6   9  20   43361   20488
   7   9  20   12146   19115
   8   9  20       0   19166
   9   9  20       0   20760
  10   9  20   34695   20351
  11   9  20       0   20803
  12   9  20       0   22636
  13   9  20    9823   24446
  14   9  20    1576   24781
  15   9  20    8955   28496
  16   9  20   18962   52931
   0  10  20       0   26070
   1  10  20   53139   19057
   2  10  20   55720   21094
   3  10  20   29508   19447
   4  10  20   23833   20189
   5  10  20       0   25435
   6  10  20    9146   20518
   7  10  20   21949   20654
   8  10  20   10525   20923
   9  10  20   12870   23602
  10  10  20       0   24538
  11  10  20       0   30262
  12  10  20    3707   27810
  13  10  20       0   24593
  14  10  20       0   37874
   1  11  20   10505   22357
   2  11  20  159949   22437
   3  11  20   14683   21442
   4  11  20   61217   22140
   5  11  20   15719   26645
   6  11  20   62273   22586
   7  11  20       0   23403
   8  11  20  110642   28191
   9  11  20       0   26229
  10  11  20   86531   32363
  11  11  20   65702   28435
  12  11  20   23657   33295
   0  12  20  385932   43500
   1  12  20   67728   32790
   2  12  20  325268   26410
   3  12  20   12916   24017
   4  12  20  191136   26162
   5  12  20   11832   30004
   6  12  20  190624   27773
   7  12  20   31505   27133
   8  12  20   93028   28485
   9  12  20       0   28116
   1  13  20   46119   29844
   2  13  20       0   28653
   3  13  20   10621   29297
   1   1  21  384384   14725
   2   1  21   10510    8440
   3   1  21   19981   11586
   4   1  21  389116   13161
   5   1  21  282262   13565
   6   1  21   20976    9109
   7   1  21  857645   25206
   8   1  21  154732   14545
   9   1  21  292860   18600
  10   1  21       0   15452
  11   1  21       0   16600
  12   1  21  141127   21768
  13   1  21   12686   30670
  14   1  21   13862   18112
  15   1  21   23208   18825
  16   1  21       0   27602
  17   1  21   93598   27366
  18   1  21   58809   32460
  19   1  21  181279   38599
  20   1  21     475   30883
  21   1  21  197960   34795
  22   1  21   33784   35445
   0   2  21  115739   14132
   1   2  21  171560   10677
   2   2  21  492787   14287
   3   2  21  281957   13051
   4   2  21  108781   12404
   5   2  21   67699   12988
   6   2  21  185105   12934
   7   2  21  272308   13687
   8   2  21  196539   13477
   9   2  21    2723   11985
  10   2  21   27698   16259
  11   2  21   66077   18509
  12   2  21   67560   20211
  13   2  21   45967   24907
  14   2  21  122835   20363
  15   2  21   58320   18882
  16   2  21   37645   27029
  17   2  21   47439   28035
  18   2  21  139767   28422
  19   2  21   34756   33858
  20   2  21   74458   33645
  21   2  21   35074   34935
  22   2  21   68618   48186
   1   3  21   29382    9159
   2   3  21  655273   17321
   3   3  21  159964   12807
   4   3  21    9183   13389
   5   3  21 1549075   26091
   6   3  21   10822   12167
   7   3  21 1549137   26817
   8   3  21   83470   13690
   9   3  21  957569   23358
  10   3  21  203363   15558
  11   3  21  633314   20975
  12   3  21  314346   34099
  13   3  21   27428   37579
  14   3  21   69645   28137
  15   3  21    2900   19770
  16   3  21   48583   31067
  17   3  21   35475   39410
  18   3  21   54702   36005
  19   3  21  105390   33506
  20   3  21   54897   34246
  21   3  21  299958   37442
   0   4  21  300324   17319
   1   4  21  139292   15313
   2   4  21   95320   12753
   3   4  21  362927   19461
   4   4  21  329080   18688
   5   4  21   58874   13614
   6   4  21  522615   19059
   7   4  21       0   14304
   8   4  21  347335   17273
   9   4  21  219659   19621
  10   4  21  401289   19349
  11   4  21   15926   24429
  12   4  21  130890   18237
  13   4  21  112539   32233
  14   4  21    7909   23557
  15   4  21   63373   20361
  16   4  21   26694   29861
  17   4  21   44003   31148
  18   4  21   99798   31812
  19   4  21   31994   33776
  20   4  21   55028   33783
  21   4  21    3108   34268
   1   5  21   90636   12320
   2   5  21       0   11180
   3   5  21  582702   20120
   4   5  21   29472   14238
   5   5  21   72131   15346
   6   5  21   11385   14509
   7   5  21  135796   17002
   8   5  21   69530   16452
   9   5  21    5368   15901
  10   5  21  170703   20762
  11   5  21   39811   17362
  12   5  21   23155   22351
  13   5  21   98471   27830
  14   5  21   11918   19912
  15   5  21  112685   23455
  16   5  21   33602   40430
  17   5  21   51587   45338
  18   5  21   67723   34324
  19   5  21   31360   32340
  20   5  21   87542   52707
   0   6  21  235423   20539
   1   6  21   34117   15345
   2   6  21  181185   15612
   3   6  21    7106   15601
   4   6  21  390854   19335
   5   6  21   18702   15622
   6   6  21  305538   27501
   7   6  21   38882   17463
   8   6  21  240262   22144
   9   6  21   74806   18021
  10   6  21  116766   18678
  11   6  21   42729   18744
  12   6  21  310065   22919
  13   6  21       0   26388
  14   6  21  280876   23795
  15   6  21  118685   23590
  16   6  21  109291   35188
  17   6  21   10185   33763
  18   6  21       0   34779
  19   6  21   78795   67303
   1   7  21   95707   16140
   2   7  21    8814   14671
   3   7  21  290955   19503
   4   7  21  107800   18506
   5   7  21  739208   26548
   6   7  21   34663   17264
   7   7  21 1079684   32830
   8   7  21   31575   18702
   9   7  21  569323   24522
  10   7  21   26814   19054
  11   7  21  186990   25554
  12   7  21  368558   24790
  13   7  21  223695   26327
  14   7  21  107210   27455
  15   7  21   68007   25871
  16   7  21  115355   30998
  17   7  21  231299   35844
  18   7  21    3951   36918
   0   8  21   71184   37275
   1   8  21    5995   22070
   2   8  21   46647   18382
   3   8  21       0   17854
   4   8  21   19031   18229
   5   8  21   53725   19957
   6   8  21   95581   20500
   7   8  21    2577   19014
   8   8  21    4900   20690
   9   8  21  101175   21825
  10   8  21   74283   22571
  11   8  21       0   22295
  12   8  21   27446   26292
  13   8  21       0   30829
  14   8  21   62152   35545
  15   8  21   35557   26365
  16   8  21    8828   29128
  17   8  21   26897   32049
   1   9  21   47966   19377
   2   9  21  396481   26903
   3   9  21   34557   19559
   4   9  21    3205   19692
   5   9  21   29498   23330
   6   9  21   31700   20585
   7   9  21       0   21241
   8   9  21       0   20207
   9   9  21   31401   21973
  10   9  21       0   22547
  11   9  21       0   24275
  12   9  21    9860   23797
  13   9  21   21454   24832
  14   9  21   91956   30389
  15   9  21   22443   38929
   0  10  21   86380   36756
   1  10  21  125999   22492
   2  10  21   56348   21635
   3  10  21   33499   21419
   4  10  21  129378   22589
   5  10  21    7872   21287
   6  10  21       0   21384
   7  10  21   29235   21661
   8  10  21   55289   22215
   9  10  21  236876   26635
  10  10  21       0   25848
  11  10  21  120376   26218
  12  10  21   46595   25898
  13  10  21    6581   29880
   1  11  21   41270   25128
   2  11  21    2977   26436
   3  11  21  158208   25312
   4  11  21       0   23311
   5  11  21  152345   24370
   6  11  21       0   23769
   7  11  21   55764   25021
   8  11  21       0   41490
   9  11  21  175648   27236
  10  11  21   85160   27834
  11  11  21  103250   27696
   0  12  21   19774   40058
   1  12  21   27469   29902
   2  12  21   16332   31124
   3  12  21   68144   35076
   4  12  21   59402   26503
   5  12  21   53742   29536
   6  12  21       0   30575
   7  12  21   12833   31733
   0   0  22       0   18131
   1   0  22   14059   12471
   2   0  22   28600   14331
   3   0  22   41269   15610
   4   0  22 1498647   37646
   5   0  22   18432   19776
   6   0  22 1900310   47310
   7   0  22   86328   20147
   8   0  22 1128057   35472
   9   0  22  376217   33173
  10   0  22  349780   28497
  11   0  22  404617   29039
  12   0  22   65025   39814
  13   0  22   55424   24951
  14   0  22  141641   28035
  15   0  22   24388   30983
  16   0  22  142231   39441
  17   0  22  201627   43055
  18   0  22  335293   47275
  19   0  22   43482   42945
  20   0  22  471833   68499
  21   0  22       0   67733
   1   1  22  761955   18945
   2   1  22  161516   10379
   3   1  22  491385   15932
   4   1  22  236249   13508
   5   1  22  117301   16049
   6   1  22       0   18139
   7   1  22  309793   16634
   8   1  22  131130   15779
   9   1  22  627725   25250
  10   1  22   45004   24181
  11   1  22  470171   26041
  12   1  22       0   19499
  13   1  22  200354   18490
  14   1  22   24583   19148
  15   1  22  520752   41660
  16   1  22   30083   27660
  17   1  22  136255   29323
  18   1  22   13067   39856
  19   1  22   56475   30818
  20   1  22    4540   38812
  21   1  22   77737   74405
   0   2  22    9024   13856
   1   2  22    4482    9297
   2   2  22  242639   16479
   3   2  22   69874   11880
   4   2  22    8332   12455
   5   2  22  156817   15340
   6   2  22  254886   15990
   7   2  22  735808   24316
   8   2  22  226032   17243
   9   2  22  355193   19100
  10   2  22   52294   29582
  11   2  22   34092   18743
  12   2  22   17559   22596
  13   2  22  212463   20943
  14   2  22   98098   20089
  15   2  22   11209   23967
  16   2  22   20426   26818
  17   2  22   25448   41048
  18   2  22   45520   31223
  19   2  22  216703   35935
  20   2  22   36802   35166
  21   2  22  240146   38129
   1   3  22  345271   12025
   2   3  22       0   14723
   3   3  22   16767   12661
   4   3  22   36764   12957
   5   3  22  163609   15024
   6   3  22   15232   14060
   7   3  22  123733   16400
   8   3  22  110057   20260
   9   3  22  259972   16696
  10   3  22   65284   15996
  11   3  22  168669   25523
  12   3  22   92079   18300
  13   3  22   89604   25451
  14   3  22       0   20388
  15   3  22       0   20853
  16   3  22   17254   40943
  17   3  22   66534   48440
  18   3  22       0   30809
  19   3  22   58803   33691
  20   3  22   66195   40481
   0   4  22  136089   18122
   1   4  22   34418   12419
   2   4  22   79118   15101
   3   4  22  102819   15125
   4   4  22  510673   22666
   5   4  22   31792   15333
   6   4  22  204008   17072
   7   4  22   29283   22748
   8   4  22  432806   20613
   9   4  22   42350   18204
  10   4  22   23592   16554
  11   4  22   22668   16660
  12   4  22   59998   20087
  13   4  22     449   19792
  14   4  22   83519   22575
  15   4  22  158180   30932
  16   4  22    5442   31801
  17   4  22       0   48113
  18   4  22   72167   44620
  19   4  22    1921   34559
  20   4  22  177019   44166
   1   5  22   86217   12937
   2   5  22   56365   15883
   3   5  22   71735   15695
   4   5  22  101709   18686
   5   5  22   38454   17993
   6   5  22   15189   16602
   7   5  22   57243   18629
   8   5  22   84360   17932
   9   5  22   10960   23250
  10   5  22       0   25031
  11   5  22   18634   18307
  12   5  22   19094   19910
  13   5  22   48795   22135
  14   5  22   17096   29280
  15   5  22   26429   38223
  16   5  22  103871   37631
  17   5  22   39662   42408
  18   5  22   27297   39586
  19   5  22   10541   45567
   0   6  22  128802   20028
   1   6  22   23890   13859
   2   6  22  132345   18134
   3   6  22   46109   16534
   4   6  22  194166   18418
   5   6  22   88564   19317
   6   6  22  354782   21931
   7   6  22   54308   20408
   8   6  22  717696   25854
   9   6  22    9449   18149
  10   6  22   80342   19192
  11   6  22    3222   21736
  12   6  22    8073   24359
  13   6  22  129178   28399
  14   6  22   67550   29766
  15   6  22       0   34834
  16   6  22  350697   54275
  17   6  22   25024   36503
  18   6  22   59694   42544
   1   7  22   11606   18416
   2   7  22       0   17879
   3   7  22  145322   18949
   4   7  22   23263   17604
   5   7  22   34384   18311
   6   7  22       0   18057
   7   7  22   19694   18494
   8   7  22   16888   19588
   9   7  22   43182   23244
  10   7  22   13349   20976
  11   7  22   58500   21878
  12   7  22    3616   22341
  13   7  22  112455   23883
  14   7  22   15320   32525
  15   7  22   18565   32347
  16   7  22   37254   36976
  17   7  22   28386   49708
   0   8  22   27051   35608
   1   8  22   37003   18097
   2   8  22    5762   20728
   3   8  22   69526   20054
   4   8  22   28801   19399
   5   8  22   11214   20588
   6   8  22   23570   20352
   7   8  22   83738   23682
   8   8  22   20453   20113
   9   8  22   33873   21171
  10   8  22   30546   23258
  11   8  22       0   28147
  12   8  22   10181   24711
  13   8  22   33557   36180
  14   8  22   22614   25578
  15   8  22       0   34278
  16   8  22   11899   35216
   1   9  22   95843   23553
   2   9  22   64703   20353
   3   9  22   15427   21165
   4   9  22   27997   25970
   5   9  22   33850   28819
   6   9  22   54612   21506
   7   9  22   47236   21718
   8   9  22       0   22877
   9   9  22   40535   25349
  10   9  22       0   23451
  11   9  22    6214   27426
  12   9  22   56581   33644
  13   9  22       0   41287
  14   9  22   50432   34707
   0  10  22  298546   46200
   1  10  22       0   25437
   2  10  22   61362   25842
   3  10  22   84045   23974
   4  10  22  156775   24600
   5  10  22   69612   24798
   6  10  22  155719   24653
   7  10  22    3528   23640
   8  10  22  204411   28327
   9  10  22   25288   27083
  10  10  22  120330   29270
  11  10  22       0   26757
  12  10  22  133332   28958
   1  11  22   61308   25916
   2  11  22  137705   29985
   3  11  22  341058   30921
   4  11  22  126164   28274
   5  11  22   71478   26078
   6  11  22    4814   25806
   7  11  22     156   27054
   8  11  22       0   26271
   9  11  22       0   35072
   0  12  22   18024   40896
   1  12  22       0   29480
   2  12  22       0   28632
   3  12  22   62209   30208
   4  12  22       0   30785
   1   1  23  254297   13196
   2   1  23    5677   11992
   3   1  23  260444   15203
   4   1  23  125148   13819
   5   1  23  334208   15283
   6   1  23   47406   15109
   7   1  23  544984   21552
   8   1  23   45716   17749
   9   1  23  482615   21819
  10   1  23   26038   27149
  11   1  23  263354   20029
  12   1  23   51069   19804
  13   1  23  128457   21145
  14   1  23   36042   20475
  15   1  23  192822   28563
  16   1  23   48481   28566
  17   1  23  148620   33691
  18   1  23  201482   34825
  19   1  23       0   38981
  20   1  23  200933   43851
   0   2  23   21471   16337
   1   2  23   31426   11165
   2   2  23   74353   14892
   3   2  23  195615   15482
   4   2  23   58255   13693
   5   2  23   93857   13932
   6   2  23   38442   19832
   7   2  23   44757   15667
   8   2  23       0   16273
   9   2  23  107582   21462
  10   2  23   55026   19104
  11   2  23   26651   19616
  12   2  23   36694   17952
  13   2  23   30253   19766
  14   2  23  124455   27614
  15   2  23   10360   25966
  16   2  23  100335   60945
  17   2  23   28444   36116
  18   2  23       0   34465
  19   2  23       0   38427
  20   2  23   10220   35798
   1   3  23   66161   11414
   2   3  23   83004   16792
   3   3  23  192707   17692
   4   3  23   81618   15212
   5   3  23  184099   18264
   6   3  23   99502   16151
   7   3  23  503751   20350
   8   3  23   47554   16571
   9   3  23  211292   19905
  10   3  23   34328   20963
  11   3  23   56964   18861
  12   3  23   23884   20080
  13   3  23   11986   21421
  14   3  23   43419   24629
  15   3  23    4449   36354
  16   3  23   19724   29665
  17   3  23   31274   69481
  18   3  23  110251   37362
  19   3  23       0   34515
   0   4  23   26100   23232
   1   4  23   48614   13960
   2   4  23   18951   15845
   3   4  23  120220   16537
   4   4  23   45003   16155
   5   4  23   36418   16814
   6   4  23    7542   16222
   7   4  23   85527   19099
   8   4  23       0   17517
   9   4  23  157804   21300
  10   4  23   33382   19344
  11   4  23   87146   19327
  12   4  23   39053   22524
  13   4  23   29588   22807
  14   4  23   45779   22239
  15   4  23   45190   46258
  16   4  23  118736   52167
  17   4  23   12010   34453
  18   4  23       0   38650
  19   4  23  107381   53383
   1   5  23  795133   23548
   2   5  23  156353   17007
   3   5  23  787608   24436
   4   5  23       0   16204
   5   5  23 1516015   34516
   6   5  23   51171   18767
   7   5  23  637524   29022
   8   5  23   47559   17700
   9   5  23  224798   20334
  10   5  23   34833   22716
  11   5  23 1280929   40044
  12   5  23   17037   22052
  13   5  23  540260   28077
  14   5  23       0   30951
  15   5  23  218615   29314
  16   5  23   53404   45157
  17   5  23  448146   52609
  18   5  23   89301   61120
   0   6  23   44380   28805
   1   6  23   16744   19296
   2   6  23     537   20357
   3   6  23    1227   17543
   4   6  23   48214   17579
   5   6  23       0   17534
   6   6  23    7525   18744
   7   6  23       0   19728
   8   6  23   24903   18839
   9   6  23   84360   19743
  10   6  23    5247   21079
  11   6  23  133489   29962
  12   6  23    5218   23482
  13   6  23   17761   24309
  14   6  23       0   29643
  15   6  23   13742   29220
  16   6  23   37418   32363
  17   6  23   49717   47853
   1   7  23  126957   21665
   2   7  23  135662   19969
   3   7  23   30059   19747
   4   7  23   49371   19457
   5   7  23   12030   19008
   6   7  23   43663   19956
   7   7  23   89740   20744
   8   7  23   33328   28192
   9   7  23  155415   22854
  10   7  23   48109   29778
  11   7  23   76706   27216
  12   7  23   22640   35224
  13   7  23       0   37925
  14   7  23       0   29004
  15   7  23       0   41091
  16   7  23       0   34064
   0   8  23  119040   36395
   1   8  23  251227   28364
   2   8  23   16033   22341
   3   8  23   69090   20052
   4   8  23   25546   20074
   5   8  23    5635   20465
   6   8  23   33831   22980
   7   8  23       0   21836
   8   8  23   21477   23635
   9   8  23       0   22505
  10   8  23   33101   24395
  11   8  23    8617   28450
  12   8  23   77857   38284
  13   8  23  307892   30425
  14   8  23       0   30528
  15   8  23   38814   33563
   1   9  23  362285   27377
   2   9  23  146717   25007
   3   9  23  214557   25591
   4   9  23   28468   22607
   5   9  23   57614   24312
   6   9  23   29124   22667
   7   9  23  173042   24236
   8   9  23   66407   24175
   9   9  23  407466   31042
  10   9  23    8232   25846
  11   9  23  186534   29771
  12   9  23       0   31349
  13   9  23   25006   37752
   0  10  23   84066   34814
   1  10  23   45897   25425
   2  10  23   32819   25196
   3  10  23    4616   24829
   4  10  23   77931   25984
   5  10  23   54887   26269
   6  10  23       0   29373
   7  10  23   25449   24984
   8  10  23       0   30715
   9  10  23       0   35632
  10  10  23       0   28826
   1  11  23   42852   27687
   2  11  23   58355   27855
   3  11  23  139416   30173
   4  11  23   24844   29049
   5  11  23   50451   28093
   6  11  23   29337   29425
   7  11  23       0   41592
   0   0  24 1248639   39133
   1   0  24  304263   18247
   2   0  24   48830   16646
   3   0  24  266675   30513
   4   0  24  369726   36318
   5   0  24   87627   27178
   6   0  24  774341   35889
   7   0  24  139450   27532
   8   0  24  300420   37539
   9   0  24   18743   37894
  10   0  24   51367   25365
  11   0  24   14155   24704
  12   0  24  964730   41504
  13   0  24   77366   32236
  14   0  24  390206   45138
  15   0  24  128838   41597
  16   0  24       0   41418
  17   0  24  571286   76457
  18   0  24   51052   70354
  19   0  24  345230   85788
   1   1  24   16690   10712
   2   1  24   13407   13550
   3   1  24  465473   18427
   4   1  24   15477   15716
   5   1  24  795516   28322
   6   1  24   10017   16344
   7   1  24  659554   25722
   8   1  24   11731   23468
   9   1  24  271472   23109
  10   1  24   48001   29898
  11   1  24   31566   18477
  12   1  24   30790   20954
  13   1  24  299089   23320
  14   1  24   50199   23712
  15   1  24  217562   49349
  16   1  24   65600   32572
  17   1  24   59684   51138
  18   1  24       0   43662
  19   1  24  182637   40639
   0   2  24  777744   28039
   1   2  24  313049   17857
   2   2  24       0   19013
   3   2  24    3759   14834
   4   2  24  224997   19767
   5   2  24       0   14976
   6   2  24  172708   19602
   7   2  24  135070   21076
   8   2  24   21492   20406
   9   2  24  207081   19628
  10   2  24   21877   18892
  11   2  24  362195   29591
  12   2  24  204580   22788
  13   2  24       0   21276
  14   2  24   30832   30723
  15   2  24  106402   48286
  16   2  24   26774   30843
  17   2  24   29820   43186
  18   2  24       0   35799
  19   2  24  169878   56430
   1   3  24  141229   16706
   2   3  24       0   18886
   3   3  24  192315   18814
   4   3  24   35483   18610
   5   3  24  298705   21108
   6   3  24   10180   18502
   7   3  24  137151   20210
   8   3  24   25455   17972
   9   3  24   10577   20160
  10   3  24    8017   27112
  11   3  24  218241   21325
  12   3  24   47790   21461
  13   3  24   93711   22869
  14   3  24   35163   33160
  15   3  24   63806   33347
  16   3  24  110403   32740
  17   3  24       0   53350
  18   3  24     704   40415
   0   4  24  226952   29305
   1   4  24  121513   16270
   2   4  24  453952   21932
   3   4  24   91528   17492
   4   4  24  331490   22581
   5   4  24  377332   20773
   6   4  24    9528   17696
   7   4  24  316531   21329
   8   4  24  118175   19898
   9   4  24       0   23635
  10   4  24  133544   20750
  11   4  24     527   21551
  12   4  24  650799   30159
  13   4  24   17379   30961
  14   4  24  187822   25782
  15   4  24       0   30791
  16   4  24   31821   34146
  17   4  24  221916   48939
  18   4  24       0   68811
   1   5  24    6389   19713
   2   5  24   31911   17812
   3   5  24   25432   17308
   4   5  24   63666   17497
   5   5  24       0   17404
   6   5  24   32134   19712
   7   5  24   72222   18812
   8   5  24       0   22017
   9   5  24   24454   21382
  10   5  24   47882   24487
  11   5  24       0   24674
  12   5  24   19069   23781
  13   5  24       0   27449
  14   5  24   80067   30690
  15   5  24       0   30557
  16   5  24       0   38377
  17   5  24  106146   60247
   0   6  24       0   25982
   1   6  24       0   21211
   2   6  24   28689   20933
   3   6  24   27568   19463
   4   6  24  128888   20867
   5   6  24  140912   20712
   6   6  24   50900   19220
   7   6  24   53975   19719
   8   6  24   18860   20844
   9   6  24   25439   21026
  10   6  24    4467   24330
  11   6  24   51931   25282
  12   6  24   38769   32343
  13   6  24       0   28368
  14   6  24   34051   34961
  15   6  24    2203   33667
  16   6  24  116949   36811
   1   7  24   40610   20928
   2   7  24    2364   20543
   3   7  24   63623   22235
   4   7  24   62589   20593
   5   7  24  244741   26476
   6   7  24   19731   19870
   7   7  24  119254   21580
   8   7  24    2778   22078
   9   7  24    9003   31222
  10   7  24   34137   24574
  11   7  24       0   27507
  12   7  24       0   26580
  13   7  24       0   28755
  14   7  24       0   30696
  15   7  24   54885   35655
   0   8  24       0   32454
   1   8  24   39349   31118
   2   8  24   42395   23171
   3   8  24   42927   23088
   4   8  24  102988   23163
   5   8  24       0   23515
   6   8  24   25132   21674
   7   8  24  103382   23113
   8   8  24    9580   23738
   9   8  24       0   25303
  10   8  24   73509   30765
  11   8  24   55201   27563
  12   8  24   64588   28175
  13   8  24       0   34339
   1   9  24  306325   28658
   2   9  24   17357   25797
   3   9  24   31613   24156
   4   9  24   58700   24677
   5   9  24   59020   30454
   6   9  24   16668   24954
   7   9  24   73249   28875
   8   9  24    2217   25464
   9   9  24  181578   28136
  10   9  24   49502   32830
  11   9  24   52774   34780
   0  10  24  321944   64724
   1  10  24   44325   27226
   2  10  24  136942   27707
   3  10  24   50661   36003
   4  10  24   82993   26561
   5  10  24   28004   27606
   6  10  24   84972   36933
   7  10  24   66208   29628
   8  10  24   98811   34890
   1  11  24   86710   33733
   2  11  24    9977   29304
   3  11  24   52394   29577
   1   1  25   18829   13674
   2   1  25  306763   20435
   3   1  25  660605   24425
   4   1  25   39860   18119
   5   1  25   57180   18050
   6   1  25    3036   17889
   7   1  25   62678   19390
   8   1  25    8502   17977
   9   1  25  102563   18980
  10   1  25   23294   18971
  11   1  25   26310   22019
  12   1  25   23293   20426
  13   1  25   23141   27734
  14   1  25  179556   38801
  15   1  25   25535   32087
  16   1  25   77281   33150
  17   1  25       0   35338
  18   1  25   62371   45242
   0   2  25   99923   23580
   1   2  25   15681   15752
   2   2  25   18894   15732
   3   2  25   18032   18249
   4   2  25  482740   24662
   5   2  25    5236   18588
   6   2  25  210793   20432
   7   2  25   34461   23291
   8   2  25   71852   20699
   9   2  25   72526   19377
  10   2  25   26085   19876
  11   2  25    8653   20405
  12   2  25   19936   23767
  13   2  25   44774   23385
  14   2  25   83324   26553
  15   2  25   34314   41946
  16   2  25       0   39409
  17   2  25   18005   60845
  18   2  25   38590   52536
   1   3  25  644058   24682
   2   3  25  122899   24358
   3   3  25  777138   27177
   4   3  25  137236   19004
   5   3  25       0   18175
   6   3  25    3863   19479
   7   3  25   18853   20600
   8   3  25   17222   19183
   9   3  25  399157   23523
  10   3  25   42690   21950
  11   3  25  448151   26808
  12   3  25  104318   23092
  13   3  25  327574   26422
  14   3  25   62063   27655
  15   3  25  133510   34398
  16   3  25   70103   42056
  17   3  25  129017   35165
   0   4  25  233781   32545
   1   4  25   35127   20698
   2   4  25  101667   19571
   3   4  25   33498   17473
   4   4  25  217638   19079
   5   4  25   29754   18682
   6   4  25  524341   24759
   7   4  25    6456   19906
   8   4  25  167048   21679
   9   4  25   50078   20525
  10   4  25  171814   22389
  11   4  25   48506   32983
  12   4  25   67205   24330
  13   4  25   80693   26922
  14   4  25   28322   28768
  15   4  25    6544   34190
  16   4  25  284508   38514
  17   4  25   93978   63095
   1   5  25    2974   19895
   2   5  25  168465   22698
   3   5  25   44471   20764
   4   5  25   54626   18741
   5   5  25   39332   23413
   6   5  25  103062   20483
   7   5  25   36461   21267
   8   5  25   79856   21661
   9   5  25   23743   27231
  10   5  25   43482   24049
  11   5  25       0   23374
  12   5  25    7872   24366
  13   5  25   24383   31157
  14   5  25  173088   36595
  15   5  25   33055   32238
  16   5  25  106120   37266
   0   6  25  137566   32692
   1   6  25    8528   21317
   2   6  25  176323   22419
   3   6  25    3050   20700
   4   6  25   75463   21915
   5   6  25  130146   22345
   6   6  25   75436   21179
   7   6  25       0   22371
   8   6  25  324221   25503
   9   6  25   17115   29016
  10   6  25  196687   27694
  11   6  25       0   33534
  12   6  25   33784   34646
  13   6  25       0   31083
  14   6  25   34836   32478
  15   6  25    8271   36239
   1   7  25   93396   22946
   2   7  25   19550   22334
   3   7  25  232471   23915
   4   7  25       0   22328
   5   7  25  107173   24123
   6   7  25    6959   23197
   7   7  25  274833   29833
   8   7  25   70087   25373
   9   7  25  178846   32224
  10   7  25   20700   36637
  11   7  25   62984   27557
  12   7  25    8187   29004
  13   7  25  120903   43877
   0   8  25  519664   41898
   1   8  25   56372   26064
   2   8  25   87509   24203
   3   8  25   42596   23391
   4   8  25       0   25841
   5   8  25   82976   28693
   6   8  25    5493   24008
   7   8  25   38462   25405
   8   8  25    9294   31214
   9   8  25       0   33019
  10   8  25  267915   41051
  11   8  25  120470   41707
  12   8  25  174455   34949
   1   9  25   35150   26612
   2   9  25   28087   26160
   3   9  25   68264   29495
   4   9  25   60444   34359
   5   9  25   53105   26540
   6   9  25   30387   26693
   7   9  25    4361   28096
   8   9  25   65894   42105
   9   9  25   25873   31799
   0  10  25   86670   39794
   1  10  25   18314   28578
   2  10  25       0   45012
   3  10  25       0   28578
   4  10  25       0   27969
   5  10  25    4854   28245
   0   0  26  312964   49679
   1   0  26       0   26434
   2   0  26  412877   41783
   3   0  26       0   29791
   4   0  26   42298   28847
   5   0  26   14915   25870
   6   0  26  205301   28825
   7   0  26  104050   28105
   8   0  26  347562   39514
   9   0  26  106330   32320
  10   0  26  703662   41079
  11   0  26  279779   34054
  12   0  26  166498   46340
  13   0  26   44876   46059
  14   0  26   24009   63624
  15   0  26       0   50883
  16   0  26       0   52609
  17   0  26       0   50907
   1   1  26  261359   23526
   2   1  26   11551   20558
   3   1  26       0   18383
   4   1  26   33751   22386
   5   1  26   51510   18739
   6   1  26   79452   19669
   7   1  26   37981   19679
   8   1  26  110453   20282
   9   1  26   46482   24982
  10   1  26    5837   19873
  11   1  26  111801   23612
  12   1  26   54071   43012
  13   1  26   19958   42237
  14   1  26   80935   40871
  15   1  26    2214   46429
  16   1  26   60328   37354
  17   1  26   56133   49451
   0   2  26  816720   39555
   1   2  26   10272   19981
   2   2  26  694123   28242
   3   2  26       0   21645
   4   2  26  708697   26943
   5   2  26       0   18331
   6   2  26  289283   21928
   7   2  26    1099   19096
   8   2  26  810520   29109
   9   2  26       0   20488
  10   2  26  400391   24998
  11   2  26  144109   24096
  12   2  26  286529   27640
  13   2  26  120249   30245
  14   2  26  357922   36502
  15   2  26    7856   35931
  16   2  26  252951   38898
  17   2  26  110670   67753
   1   3  26   25212   20727
   2   3  26   69719   19953
   3   3  26   12757   20007
   4   3  26   60017   24799
   5   3  26   30580   19565
   6   3  26   16085   21166
   7   3  26   26098   20024
   8   3  26    4584   21115
   9   3  26       0   21057
  10   3  26  156411   28651
  11   3  26   44112   24705
  12   3  26   39435   26470
  13   3  26    5214   25517
  14   3  26       0   32197
  15   3  26       0   50029
  16   3  26    1499   35692
   0   4  26  108373   27179
   1   4  26   23626   20137
   2   4  26   82291   21776
   3   4  26    1510   21721
   4   4  26   97247   22457
   5   4  26   32597   20202
   6   4  26  292074   23444
   7   4  26   15144   20616
   8   4  26       0   20888
   9   4  26   10111   29029
  10   4  26   12636   23081
  11   4  26   62350   24054
  12   4  26   54162   30103
  13   4  26  171123   26562
  14   4  26   66467   33016
  15   4  26   79562   45183
   1   5  26  102470   21118
   2   5  26    8327   24141
   3   5  26   21413   22592
   4   5  26   61581   22577
   5   5  26   21761   23712
   6   5  26   15186   24033
   7   5  26   56234   24403
   8   5  26   77380   38496
   9   5  26  104430   25783
  10   5  26       0   24232
  11   5  26   34906   25229
  12   5  26   15746   25317
  13   5  26   13014   35103
  14   5  26   32869   36607
  15   5  26       0   56442
   0   6  26  127528   34158
   1   6  26   25866   21279
   2   6  26   74906   28120
   3   6  26   10482   21404
   4   6  26  173194   23619
   5   6  26   50372   22970
   6   6  26   37706   23988
   7   6  26   48643   25107
   8   6  26  133901   31701
   9   6  26   17473   26010
  10   6  26   23655   26759
  11   6  26   36101   27262
  12   6  26   17648   31876
  13   6  26       0   30760
   1   7  26   18307   24953
   2   7  26       0   24830
   3   7  26   11043   23383
   4   7  26   60331   23726
   5   7  26    9048   24089
   6   7  26   19085   27873
   7   7  26    4370   26668
   8   7  26   19831   35361
   9   7  26       0   27918
  10   7  26   54809   28404
  11   7  26   45918   30765
  12   7  26   61226   39455
   0   8  26  110983   36995
   1   8  26   54115   30566
   2   8  26  159791   27455
   3   8  26       0   37221
   4   8  26  261706   28084
   5   8  26   12797   25395
   6   8  26   26908   30350
   7   8  26   21188   32195
   8   8  26  183140   37186
   9   8  26       0   31564
  10   8  26  224579   32109
   1   9  26   14585   28935
   2   9  26   21923   37491
   3   9  26  118135   28325
   4   9  26   77319   28943
   5   9  26    4331   28916
   6   9  26       0   30550
   7   9  26   68830   34223
   1   1  27   19114   24399
   2   1  27   83176   25020
   3   1  27  206147   24311
   4   1  27   77884   20709
   5   1  27   48748   20598
   6   1  27   80920   21422
   7   1  27   10575   20975
   8   1  27  107603   28779
   9   1  27   63618   22369
  10   1  27  375730   30245
  11   1  27  144846   39409
  12   1  27   38017   35254
  13   1  27  184330   30932
  14   1  27   34565   35779
  15   1  27  203179   39071
   0   2  27  337300   42902
   1   2  27   28686   23342
   2   2  27  144844   22680
   3   2  27       0   23381
   4   2  27  118408   31938
   5   2  27   58814   20644
   6   2  27   24253   27137
   7   2  27   18280   20602
   8   2  27   63713   21708
   9   2  27   40984   31578
  10   2  27   27615   34337
  11   2  27   46156   23966
  12   2  27  141919   29060
  13   2  27   28236   27900
  14   2  27   35836   33811
  15   2  27   11284   35708
   1   3  27  228232   23677
   2   3  27   81591   20803
   3   3  27  342517   26100
   4   3  27   27154   23506
   5   3  27   85775   24336
   6   3  27   70974   22403
   7   3  27   64763   22395
   8   3  27   24504   22318
   9   3  27   18930   22931
  10   3  27  474317   28965
  11   3  27   47689   24566
  12   3  27   44809   31036
  13   3  27  232500   33012
  14   3  27  197763   36456
  15   3  27  245076   67997
   0   4  27  343786   30854
   1   4  27       0   21240
   2   4  27  368595   25488
   3   4  27   80348   22940
   4   4  27  173196   25393
   5   4  27    7134   22928
   6   4  27   62445   25922
   7   4  27    2619   32008
   8   4  27   88390   32216
   9   4  27    7350   25367
  10   4  27  167650   38802
  11   4  27   46035   25638
  12   4  27   78702   28793
  13   4  27   51105   32357
  14   4  27  120424   36672
   1   5  27   23286   21390
   2   5  27  159109   25396
   3   5  27   58829   22818
   4   5  27   18397   23432
   5   5  27    5339   25185
   6   5  27   51010   28989
   7   5  27       0   24858
   8   5  27   14895   26052
   9   5  27   61428   29430
  10   5  27   46595   27143
  11   5  27   59247   31172
  12   5  27       0   27795
  13   5  27  173956   33189
   0   6  27   53290   33293
   1   6  27   46675   23879
   2   6  27   83642   31360
   3   6  27       0   31330
   4   6  27  280710   31426
   5   6  27   68973   25831
   6   6  27  569669   37181
   7   6  27   45183   33412
   8   6  27  301053   35026
   9   6  27   22942   29813
  10   6  27   89353   31102
  11   6  27   80616   31983
  12   6  27   55328   48470
   1   7  27   84879   26059
   2   7  27   55095   25226
   3   7  27  312999   29230
   4   7  27   50796   30618
   5   7  27  133389   36651
   6   7  27       0   26522
   7   7  27  178173   30646
   8   7  27    5871   29133
   9   7  27    1600   30083
  10   7  27  379547   45927
   0   8  27   43061   48733
   1   8  27   22629   33176
   2   8  27       0   29236
   3   8  27   51645   27208
   4   8  27  117924   32568
   5   8  27   25198   32081
   6   8  27   80976   31721
   7   8  27   52561   31278
   1   9  27   12318   29361
   2   9  27  101185   29802
   0   0  28  673522   76445
   1   0  28  654604   51585
   2   0  28  229220   39308
   3   0  28   87716   35714
   4   0  28  376931   41814
   5   0  28       0   34307
   6   0  28  524945   46458
   7   0  28  101550   36650
   8   0  28   40127   37139
   9   0  28  337953   36487
  10   0  28  353508   37975
  11   0  28  114016   46503
  12   0  28  468553   55963
  13   0  28  438514   54827
  14   0  28  373338   57537
   1   1  28  614785   32499
   2   1  28   55093   27082
   3   1  28  136924   25507
   4   1  28   72149   25137
   5   1  28   66311   24729
   6   1  28       0   26198
   7   1  28   87773   23535
   8   1  28   67353   26432
   9   1  28  329240   26152
  10   1  28   27714   23883
  11   1  28  121653   26858
  12   1  28       0   29714
  13   1  28   53704   35925
  14   1  28   18257   38217
   0   2  28   67257   36554
   1   2  28  233093   28912
   2   2  28   46233   25693
   3   2  28       0   23560
   4   2  28   87207   25313
   5   2  28   18050   23452
   6   2  28   19371   25355
   7   2  28   18561   26462
   8   2  28   78619   24363
   9   2  28  280194   30145
  10   2  28       0   25104
  11   2  28  112679   26957
  12   2  28   43219   30108
  13   2  28   38891   38559
  14   2  28   12495   38171
   1   3  28   87563   27375
   2   3  28   30109   28152
   3   3  28   17973   22715
   4   3  28    7767   22667
   5   3  28   65517   25312
   6   3  28   20349   28690
   7   3  28   26511   25645
   8   3  28       0   25588
   9   3  28   45366   26692
  10   3  28     931   25884
  11   3  28  198521   29194
  12   3  28       0   26472
  13   3  28   46392   43921
   0   4  28  125766   42017
   1   4  28  167826   28369
   2   4  28  137208   26594
   3   4  28   10274   23541
   4   4  28   51647   23737
   5   4  28       0   23260
   6   4  28   62958   25060
   7   4  28   18266   25959
   8   4  28   35915   25589
   9   4  28       0   28550
  10   4  28       0   31162
  11   4  28   63202   30463
  12   4  28   31595   31447
   1   5  28       0   23417
   2   5  28   56670   26054
   3   5  28   73665   25242
   4   5  28   28629   31320
   5   5  28   46123   25503
   6   5  28  118383   27357
   7   5  28  174155   27919
   8   5  28   70955   30029
   9   5  28   94561   35506
  10   5  28   25972   29324
  11   5  28       0   48240
   0   6  28  267935   43186
   1   6  28   55762   34363
   2   6  28  156996   26736
   3   6  28   31900   27265
   4   6  28   42877   32361
   5   6  28   38061   27682
   6   6  28   61955   28616
   7   6  28   80696   29964
   8   6  28   44184   32279
   9   6  28  118657   33518
  10   6  28   63095   40320
   1   7  28       0   28089
   2   7  28   22538   27559
   3   7  28   98288   36322
   4   7  28       0   30916
   5   7  28   64745   42296
   6   7  28   43283   31991
   7   7  28     687   30381
   0   8  28   53823   42054
   1   8  28    6175   30773
   2   8  28   31365   33185
   3   8  28   22777   30008
   1   1  29  313062   32794
   2   1  29       0   29860
   3   1  29   14097   28010
   4   1  29       0   29852
   5   1  29    2764   39265
   6   1  29   18700   25889
   7   1  29  108507   26208
   8   1  29     767   26763
   9   1  29  158075   28680
  10   1  29   54336   35492
  11   1  29  146522   30869
  12   1  29  129362   35499
   0   2  29   51587   62901
   1   2  29       0   26916
   2   2  29       0   26189
   3   2  29   73946   28710
   4   2  29       0   26621
   5   2  29   35355   26821
   6   2  29   67110   25944
   7   2  29       0   27749
   8   2  29   54655   27134
   9   2  29   31898   27958
  10   2  29   42028   32292
  11   2  29   47947   33825
  12   2  29   22002   31845
   1   3  29   14053   26328
   2   3  29   15263   35762
   3   3  29  562098   37086
   4   3  29  118895   27634
   5   3  29   77237   26031
   6   3  29   44358   25333
   7   3  29   43020   26572
   8   3  29   90708   27918
   9   3  29   18199   29782
  10   3  29   26351   34541
  11   3  29       0   40441
   0   4  29    8237   38496
   1   4  29   17335   27069
   2   4  29   58615   28603
   3   4  29   35671   27991
   4   4  29   18241   27432
   5   4  29       0   26353
   6   4  29       0   25701
   7   4  29   40625   27237
   8   4  29  112414   31308
   9   4  29   36149   31303
  10   4  29       0   47268
   1   5  29  605510   34679
   2   5  29   61843   35514
   3   5  29  135557   29075
   4   5  29   90381   33165
   5   5  29  385375   31035
   6   5  29   26284   26926
   7   5  29  413025   32395
   8   5  29   20884   32668
   9   5  29  348740   38113
   0   6  29   36514   43943
   1   6  29       0   32520
   2   6  29   20000   32683
   3   6  29  113142   46627
   4   6  29   14284   28171
   5   6  29   28692   29092
   6   6  29   24557   29626
   7   6  29       0   32086
   1   7  29   57075   37132
   2   7  29  113058   31542
   3   7  29  189965   33714
   0   0  30  350193   64748
   1   0  30   74178   39134
   2   0  30       0   37615
   3   0  30  144788   42774
   4   0  30   41700   39106
   5   0  30   55552   40490
   6   0  30  404772   48359
   7   0  30   22165   40363
   8   0  30       0   48195
   9   0  30   35337   44415
  10   0  30   98439   50543
   1   1  30  130124   28398
   2   1  30       0   27466
   3   1  30  418842   36136
   4   1  30  129645   37173
   5   1  30  215822   49424
   6   1  30   32417   31012
   7   1  30  288547   39788
   8   1  30  122400   32276
   9   1  30   91503   39856
  10   1  30   89407   38550
   0   2  30       0   41018
   1   2  30   48936   30843
   2   2  30   38281   28136
   3   2  30   68272   28082
   4   2  30   75008   28071
   5   2  30   23993   29715
   6   2  30  242235   35155
   7   2  30   66772   37594
   8   2  30   24918   31661
   9   2  30   94780   30645
  10   2  30  126578   38027
   1   3  30   35984   31023
   2   3  30   25503   28127
   3   3  30  120783   31984
   4   3  30   94730   29767
   5   3  30  111031   38887
   6   3  30   19781   36173
   7   3  30   16338   29351
   8   3  30   16593   30245
   9   3  30   88888   32313
   0   4  30   56886   50142
   1   4  30   78922   30678
   2   4  30       0   37012
   3   4  30  113500   31891
   4   4  30    3473   27822
   5   4  30       0   30921
   6   4  30  508483   36924
   7   4  30       0   31496
   8   4  30   44358   33699
   1   5  30   50198   30291
   2   5  30       0   40984
   3   5  30   97364   30840
   4   5  30    3483   30779
   5   5  30       0   32663
   6   5  30       0   38886
   0   6  30   61738   45314
   1   6  30       0   31952
   1   1  31   20648   28954
   2   1  31  163275   34796
   3   1  31   17257   28712
   4   1  31   53954   31830
   5   1  31  131374   30801
   6   1  31   33969   30481
   7   1  31       0   29550
   0   2  31  157924   44726
   1   2  31   15057   30146
   2   2  31   91554   30486
   3   2  31   57734   30610
   4   2  31    3910   27830
   5   2  31       0   34040
   6   2  31   60971   31117
   7   2  31   58046   31652
   1   3  31   79661   31069
   2   3  31   80525   31381
   3   3  31   72643   31311
   4   3  31   30120   30556
   5   3  31  693614   38662
   0   4  31  202062   82487
   1   4  31   33020   30549
   2   4  31  112763   32868
   3   4  31   19463   30631
   0   0  32  290448   85314
   1   0  32       0   51477
   2   0  32  341044   62892
   3   0  32    1901   58406
   1   1  32       0   32347
   2   1  32       0   30792


;
_shelx_hkl_checksum   85541

_shelx_fab_file
;
    6    0    0     24.51      0.00
    8    0    0     18.08      0.00
   10    0    0     10.11      0.00
   12    0    0    -31.72      0.00
   14    0    0     -6.90      0.00
   16    0    0     -2.48      0.00
   18    0    0      5.11      0.00
   20    0    0      4.43      0.00
   22    0    0     -7.61      0.00
   24    0    0     -2.60      0.00
   26    0    0      1.44      0.00
   28    0    0      3.36      0.00
    2    1    0     23.04      0.00
    4    1    0    -65.23      0.00
    6    1    0     36.17      0.00
    8    1    0    -19.48      0.00
   10    1    0     -1.75      0.00
   12    1    0     -0.55      0.00
   14    1    0     -0.57      0.00
   16    1    0      0.29      0.00
   18    1    0     -4.42      0.00
   20    1    0      4.66      0.00
   22    1    0      2.23      0.00
   24    1    0     -2.27      0.00
   26    1    0      0.04      0.00
   28    1    0     -1.14      0.00
    0    2    0    204.54      0.00
    2    2    0    163.15      0.00
    4    2    0    -83.70      0.00
    6    2    0     12.78      0.00
    8    2    0     14.49      0.00
   12    2    0    -16.14      0.00
   14    2    0    -11.15      0.00
   16    2    0     -5.18      0.00
   18    2    0     13.97      0.00
   20    2    0      2.29      0.00
   22    2    0     -6.15      0.00
   24    2    0     -0.28      0.00
   26    2    0      2.96      0.00
   28    2    0     -0.48      0.00
    4    3    0    -21.50      0.00
    6    3    0    -15.72      0.00
    8    3    0    -22.37      0.00
   10    3    0     -6.65      0.00
   12    3    0      4.62      0.00
   14    3    0      0.76      0.00
   16    3    0      2.06      0.00
   18    3    0     -8.25      0.00
   20    3    0      2.46      0.00
   22    3    0      3.17      0.00
   24    3    0     -5.04      0.00
   26    3    0     -5.84      0.00
   28    3    0      3.45      0.00
    0    4    0    124.48      0.00
    2    4    0     47.23      0.00
    4    4    0      6.31      0.00
    6    4    0    -26.04      0.00
    8    4    0     -4.71      0.00
   10    4    0      0.83      0.00
   12    4    0     -3.36      0.00
   14    4    0    -12.49      0.00
   16    4    0     -5.63      0.00
   18    4    0     10.70      0.00
   20    4    0      4.93      0.00
   22    4    0     -3.60      0.00
   24    4    0     -7.17      0.00
   26    4    0      7.34      0.00
   28    4    0      0.07      0.00
    2    5    0     -2.16      0.00
    4    5    0    -21.14      0.00
    6    5    0    -19.97      0.00
    8    5    0    -13.31      0.00
   10    5    0      8.03      0.00
   12    5    0    -13.13      0.00
   14    5    0      1.31      0.00
   16    5    0      6.57      0.00
   18    5    0     -7.55      0.00
   20    5    0      1.24      0.00
   22    5    0      1.27      0.00
   24    5    0     -7.37      0.00
   26    5    0      6.30      0.00
   28    5    0      3.30      0.00
    0    6    0     28.31      0.00
    2    6    0     30.68      0.00
    4    6    0    -10.59      0.00
    6    6    0      8.53      0.00
    8    6    0    -10.92      0.00
   10    6    0     -4.10      0.00
   12    6    0     -9.55      0.00
   14    6    0     -5.25      0.00
   16    6    0      6.75      0.00
   18    6    0      5.66      0.00
   20    6    0     -2.74      0.00
   22    6    0     -2.51      0.00
   24    6    0      1.96      0.00
   26    6    0      0.10      0.00
    2    7    0      7.68      0.00
    4    7    0    -14.86      0.00
    6    7    0    -21.08      0.00
    8    7    0     -4.27      0.00
   10    7    0     -5.30      0.00
   12    7    0      5.17      0.00
   14    7    0      3.78      0.00
   16    7    0      1.28      0.00
   18    7    0     -1.22      0.00
   20    7    0     -4.65      0.00
   22    7    0      1.21      0.00
   24    7    0      0.48      0.00
   26    7    0     -0.43      0.00
    0    8    0     16.03      0.00
    2    8    0      5.57      0.00
    4    8    0     -0.94      0.00
    6    8    0    -11.32      0.00
    8    8    0      3.25      0.00
   10    8    0     -4.88      0.00
   12    8    0     -7.41      0.00
   14    8    0     -1.62      0.00
   16    8    0      1.90      0.00
   18    8    0      3.59      0.00
   20    8    0     -2.51      0.00
   22    8    0     -1.30      0.00
   24    8    0      4.54      0.00
    2    9    0    -10.73      0.00
    4    9    0     -7.16      0.00
    6    9    0     -5.73      0.00
    8    9    0     -5.49      0.00
   10    9    0     -0.30      0.00
   12    9    0     -6.02      0.00
   14    9    0      3.97      0.00
   16    9    0     -2.70      0.00
   18    9    0     -5.19      0.00
   20    9    0      4.66      0.00
   22    9    0     -5.66      0.00
   24    9    0      1.26      0.00
    0   10    0     -2.43      0.00
    2   10    0      0.78      0.00
    4   10    0     -1.65      0.00
    6   10    0      3.48      0.00
    8   10    0     -2.34      0.00
   10   10    0     -6.28      0.00
   12   10    0     -3.31      0.00
   14   10    0      0.63      0.00
   16   10    0      2.79      0.00
   18   10    0      3.23      0.00
   20   10    0     -1.83      0.00
   22   10    0      1.31      0.00
    2   11    0      0.72      0.00
    4   11    0     -4.00      0.00
    6   11    0     -1.04      0.00
    8   11    0     -6.90      0.00
   10   11    0      3.67      0.00
   12   11    0     -2.67      0.00
   14   11    0      5.52      0.00
   16   11    0     -1.46      0.00
   18   11    0     -1.19      0.00
   20   11    0     -0.56      0.00
   22   11    0      1.44      0.00
    0   12    0     -2.18      0.00
    2   12    0     -1.85      0.00
    4   12    0      0.08      0.00
    6   12    0      1.72      0.00
    8   12    0     -1.76      0.00
   10   12    0     -0.82      0.00
   12   12    0      4.62      0.00
   14   12    0     -6.41      0.00
   16   12    0      0.26      0.00
   18   12    0     -1.23      0.00
   20   12    0     -3.54      0.00
    2   13    0      4.58      0.00
    4   13    0     -3.39      0.00
    6   13    0     -4.58      0.00
    8   13    0      5.56      0.00
   10   13    0     -3.54      0.00
   12   13    0      0.09      0.00
   14   13    0      1.80      0.00
   16   13    0      1.79      0.00
   18   13    0      0.66      0.00
    0   14    0      0.25      0.00
    2   14    0      1.62      0.00
    4   14    0      2.93      0.00
    6   14    0     -2.08      0.00
    8   14    0      2.18      0.00
   10   14    0      3.43      0.00
   12   14    0      0.49      0.00
   14   14    0      3.53      0.00
   16   14    0      0.75      0.00
    2   15    0     -9.45      0.00
    4   15    0      1.67      0.00
    6   15    0      1.15      0.00
    8   15    0     -3.25      0.00
   10   15    0     -1.92      0.00
   12   15    0     -0.10      0.00
    0   16    0      4.90      0.00
    2   16    0      0.79      0.00
    4   16    0     -1.04      0.00
    6   16    0     -3.48      0.00
    8   16    0      2.35      0.00
    2    1    1    309.00      0.00
    3    1    1      3.47      0.00
    4    1    1    -38.77      0.00
    5    1    1    -30.46      0.00
    7    1    1     23.83      0.00
    8    1    1     17.25      0.00
    9    1    1      9.29      0.00
   10    1    1     24.83      0.00
   11    1    1     -7.17      0.00
   12    1    1      8.38      0.00
   13    1    1    -12.00      0.00
   14    1    1    -14.75      0.00
   15    1    1     -6.31      0.00
   16    1    1     -3.28      0.00
   17    1    1     -0.03      0.00
   18    1    1     -5.69      0.00
   19    1    1      1.29      0.00
   20    1    1      9.23      0.00
   21    1    1     -0.62      0.00
   22    1    1      3.18      0.00
   23    1    1     -3.75      0.00
   24    1    1     -4.06      0.00
   25    1    1     -0.07      0.00
   26    1    1      2.07      0.00
   27    1    1      3.63      0.00
   28    1    1     -1.85      0.00
   29    1    1     -0.48      0.00
    0    2    1    -32.01      0.00
    1    2    1     -6.90      0.00
    2    2    1     59.02      0.00
    3    2    1     -1.94      0.00
    4    2    1     -3.79      0.00
    5    2    1    -10.69      0.00
    6    2    1     -2.23      0.00
    7    2    1    -10.17      0.00
    8    2    1     17.69      0.00
    9    2    1     -6.28      0.00
   10    2    1    -13.44      0.00
   11    2    1     -2.44      0.00
   12    2    1      1.43      0.00
   13    2    1      2.76      0.00
   14    2    1     -0.13      0.00
   15    2    1     -1.40      0.00
   16    2    1      3.84      0.00
   17    2    1     -1.99      0.00
   18    2    1     -2.41      0.00
   19    2    1      0.69      0.00
   20    2    1     -4.56      0.00
   21    2    1      2.08      0.00
   22    2    1     -0.20      0.00
   23    2    1     -0.51      0.00
   24    2    1      5.13      0.00
   25    2    1     -0.88      0.00
   26    2    1     -5.54      0.00
   27    2    1     -2.57      0.00
   28    2    1     -0.03      0.00
   29    2    1     -0.83      0.00
    1    3    1     90.05      0.00
    2    3    1     56.88      0.00
    3    3    1     17.77      0.00
    4    3    1     84.54      0.00
    5    3    1    -13.70      0.00
    6    3    1     -8.15      0.00
    7    3    1     -5.15      0.00
    8    3    1     12.92      0.00
    9    3    1      2.79      0.00
   10    3    1     10.61      0.00
   11    3    1     -2.64      0.00
   12    3    1      2.31      0.00
   13    3    1     -9.42      0.00
   14    3    1      5.83      0.00
   15    3    1     -8.18      0.00
   16    3    1    -13.67      0.00
   17    3    1      1.64      0.00
   18    3    1     -5.31      0.00
   19    3    1      3.86      0.00
   20    3    1     12.09      0.00
   21    3    1      0.38      0.00
   22    3    1      3.46      0.00
   23    3    1     -2.53      0.00
   24    3    1     -2.57      0.00
   25    3    1     -0.11      0.00
   26    3    1     -1.08      0.00
   27    3    1      1.81      0.00
   28    3    1      1.75      0.00
   29    3    1      1.23      0.00
    0    4    1      3.02      0.00
    1    4    1      9.94      0.00
    2    4    1     14.21      0.00
    3    4    1     -3.31      0.00
    4    4    1     15.74      0.00
    5    4    1    -15.38      0.00
    6    4    1      3.56      0.00
    7    4    1    -15.92      0.00
    8    4    1     -9.26      0.00
    9    4    1     -5.25      0.00
   10    4    1     -1.47      0.00
   11    4    1     -0.75      0.00
   12    4    1     -1.09      0.00
   13    4    1     -0.91      0.00
   14    4    1     -9.79      0.00
   15    4    1     -0.35      0.00
   16    4    1      8.07      0.00
   17    4    1     -0.52      0.00
   18    4    1     -1.42      0.00
   19    4    1     -0.22      0.00
   20    4    1     -3.02      0.00
   21    4    1      1.30      0.00
   22    4    1      3.32      0.00
   23    4    1     -1.81      0.00
   24    4    1      0.81      0.00
   25    4    1     -1.95      0.00
   26    4    1     -8.58      0.00
   27    4    1     -0.87      0.00
   28    4    1      3.22      0.00
    1    5    1     33.63      0.00
    2    5    1     41.14      0.00
    3    5    1     15.05      0.00
    4    5    1     15.03      0.00
    5    5    1     -6.68      0.00
    6    5    1     13.16      0.00
    7    5    1    -10.75      0.00
    8    5    1      4.68      0.00
    9    5    1      0.84      0.00
   10    5    1     -3.50      0.00
   11    5    1     -2.95      0.00
   12    5    1      7.14      0.00
   13    5    1     -6.59      0.00
   14    5    1     -9.39      0.00
   15    5    1     -1.97      0.00
   16    5    1     -1.85      0.00
   17    5    1      2.40      0.00
   18    5    1     -2.50      0.00
   19    5    1      1.84      0.00
   20    5    1      6.78      0.00
   21    5    1     -0.95      0.00
   22    5    1     -0.29      0.00
   23    5    1     -2.16      0.00
   24    5    1     -1.90      0.00
   25    5    1      2.19      0.00
   26    5    1     -8.06      0.00
   27    5    1      0.23      0.00
   28    5    1      3.15      0.00
    0    6    1      3.93      0.00
    1    6    1      0.05      0.00
    2    6    1     18.42      0.00
    3    6    1     -1.60      0.00
    4    6    1     10.88      0.00
    5    6    1    -14.43      0.00
    6    6    1     -1.59      0.00
    7    6    1    -12.50      0.00
    8    6    1     -9.29      0.00
    9    6    1     -1.46      0.00
   10    6    1     -1.82      0.00
   11    6    1     -0.37      0.00
   12    6    1     -0.54      0.00
   13    6    1      0.41      0.00
   14    6    1     -2.22      0.00
   15    6    1      0.98      0.00
   16    6    1      2.83      0.00
   17    6    1      0.45      0.00
   18    6    1      3.21      0.00
   19    6    1     -0.42      0.00
   20    6    1     -2.38      0.00
   21    6    1     -0.14      0.00
   22    6    1     -7.68      0.00
   23    6    1     -1.24      0.00
   24    6    1      4.27      0.00
   25    6    1      1.65      0.00
   26    6    1    -10.37      0.00
   27    6    1      3.11      0.00
    1    7    1     12.05      0.00
    2    7    1      7.54      0.00
    3    7    1      4.61      0.00
    4    7    1     10.30      0.00
    6    7    1     -4.09      0.00
    7    7    1     -1.62      0.00
    8    7    1      3.90      0.00
    9    7    1     -2.47      0.00
   10    7    1      0.49      0.00
   11    7    1     -5.71      0.00
   12    7    1     -0.16      0.00
   13    7    1     -4.05      0.00
   14    7    1     -6.14      0.00
   15    7    1     -0.63      0.00
   16    7    1     -6.19      0.00
   17    7    1      2.08      0.00
   18    7    1      3.37      0.00
   19    7    1      0.66      0.00
   20    7    1      2.59      0.00
   21    7    1     -0.52      0.00
   22    7    1     -2.58      0.00
   23    7    1      0.59      0.00
   24    7    1     -2.96      0.00
   25    7    1      2.42      0.00
   26    7    1      3.65      0.00
    0    8    1      4.88      0.00
    1    8    1     -0.83      0.00
    2    8    1     10.58      0.00
    3    8    1     -1.36      0.00
    4    8    1      6.30      0.00
    5    8    1     -8.85      0.00
    6    8    1     -0.63      0.00
    7    8    1     -7.15      0.00
    8    8    1     -2.45      0.00
    9    8    1     -1.25      0.00
   10    8    1     -3.03      0.00
   11    8    1     -2.98      0.00
   12    8    1     -0.01      0.00
   13    8    1      0.92      0.00
   14    8    1     -5.33      0.00
   15    8    1      1.86      0.00
   16    8    1      5.36      0.00
   17    8    1     -1.25      0.00
   18    8    1     -1.01      0.00
   19    8    1     -0.29      0.00
   20    8    1     -3.85      0.00
   21    8    1      0.01      0.00
   22    8    1      3.21      0.00
   23    8    1     -1.45      0.00
   24    8    1     -8.63      0.00
   25    8    1     -1.76      0.00
    1    9    1      4.87      0.00
    2    9    1      4.86      0.00
    3    9    1     -1.17      0.00
    4    9    1      1.35      0.00
    5    9    1      0.51      0.00
    6    9    1     -0.54      0.00
    7    9    1     -3.93      0.00
    8    9    1      0.76      0.00
    9    9    1     -1.02      0.00
   10    9    1      0.64      0.00
   11    9    1     -3.99      0.00
   12    9    1     -4.09      0.00
   13    9    1     -3.83      0.00
   14    9    1     -6.04      0.00
   15    9    1      2.84      0.00
   16    9    1      0.33      0.00
   17    9    1      0.76      0.00
   18    9    1      0.87      0.00
   19    9    1      0.55      0.00
   20    9    1      1.09      0.00
   21    9    1     -0.49      0.00
   22    9    1     -3.12      0.00
   23    9    1      0.67      0.00
   24    9    1     -5.94      0.00
    0   10    1      8.30      0.00
    1   10    1     -0.35      0.00
    2   10    1      5.89      0.00
    3   10    1     -3.14      0.00
    4   10    1     -1.97      0.00
    5   10    1     -4.87      0.00
    6   10    1      2.85      0.00
    7   10    1     -2.25      0.00
    8   10    1     -2.53      0.00
    9   10    1     -4.01      0.00
   10   10    1      2.12      0.00
   11   10    1     -0.66      0.00
   12   10    1     -4.53      0.00
   13   10    1      0.03      0.00
   14   10    1      4.34      0.00
   15   10    1      1.40      0.00
   16   10    1      3.27      0.00
   17   10    1     -3.73      0.00
   18   10    1     -2.56      0.00
   19   10    1      0.10      0.00
   20   10    1     -1.65      0.00
   21   10    1     -0.47      0.00
   22   10    1     -2.45      0.00
   23   10    1      0.65      0.00
    1   11    1     -3.30      0.00
    2   11    1     -3.04      0.00
    3   11    1      1.88      0.00
    4   11    1     -0.26      0.00
    5   11    1      0.80      0.00
    6   11    1     -4.40      0.00
    7   11    1     -1.01      0.00
    8   11    1      2.95      0.00
    9   11    1     -0.89      0.00
   10   11    1     -3.59      0.00
   11   11    1     -1.22      0.00
   12   11    1     -0.65      0.00
   13   11    1     -0.62      0.00
   14   11    1     -0.08      0.00
   15   11    1     -0.23      0.00
   16   11    1     -7.50      0.00
   17   11    1     -0.73      0.00
   18   11    1      0.93      0.00
   19   11    1      0.18      0.00
   20   11    1     -2.09      0.00
   21   11    1      0.86      0.00
   22   11    1     -4.20      0.00
    0   12    1     -3.28      0.00
    1   12    1      2.12      0.00
    2   12    1     -1.61      0.00
    3   12    1     -1.33      0.00
    4   12    1      3.86      0.00
    5   12    1     -0.68      0.00
    6   12    1     -3.73      0.00
    7   12    1     -2.20      0.00
    8   12    1     -0.45      0.00
    9   12    1     -0.86      0.00
   10   12    1      0.29      0.00
   11   12    1      0.77      0.00
   12   12    1      2.04      0.00
   13   12    1      0.66      0.00
   14   12    1     -2.62      0.00
   15   12    1      2.23      0.00
   16   12    1      1.44      0.00
   17   12    1      0.51      0.00
   18   12    1      1.19      0.00
   19   12    1      1.22      0.00
   20   12    1      0.31      0.00
    1   13    1     -1.13      0.00
    2   13    1     -0.53      0.00
    3   13    1      1.73      0.00
    4   13    1     -3.11      0.00
    5   13    1      0.03      0.00
    6   13    1      3.82      0.00
    7   13    1      0.87      0.00
    8   13    1     -1.16      0.00
    9   13    1     -0.13      0.00
   10   13    1      0.89      0.00
   11   13    1      1.27      0.00
   12   13    1     -1.02      0.00
   13   13    1      0.84      0.00
   14   13    1      4.29      0.00
   15   13    1      0.13      0.00
   16   13    1     -0.15      0.00
   17   13    1     -1.13      0.00
   18   13    1      4.02      0.00
    0   14    1      0.55      0.00
    1   14    1     -1.26      0.00
    2   14    1     -1.39      0.00
    3   14    1     -0.17      0.00
    4   14    1     -0.48      0.00
    5   14    1     -3.17      0.00
    6   14    1     -0.81      0.00
    7   14    1     -0.22      0.00
    8   14    1     -2.26      0.00
    9   14    1     -1.65      0.00
   10   14    1      1.38      0.00
   11   14    1     -1.86      0.00
   12   14    1     -3.87      0.00
   13   14    1      1.46      0.00
   14   14    1     -0.51      0.00
   15   14    1      2.46      0.00
   16   14    1      2.47      0.00
    1   15    1      1.91      0.00
    2   15    1      1.04      0.00
    3   15    1     -1.32      0.00
    4   15    1      2.87      0.00
    5   15    1     -0.03      0.00
    6   15    1     -1.85      0.00
    7   15    1     -0.15      0.00
    8   15    1     -4.68      0.00
    9   15    1      0.19      0.00
   10   15    1      0.85      0.00
   11   15    1      2.24      0.00
   12   15    1      4.05      0.00
   13   15    1      2.71      0.00
    0   16    1      6.78      0.00
    1   16    1      1.91      0.00
    2   16    1      0.55      0.00
    3   16    1     -3.40      0.00
    4   16    1     -7.46      0.00
    5   16    1     -1.28      0.00
    6   16    1     -0.26      0.00
    7   16    1     -0.68      0.00
    8   16    1      4.28      0.00
    3    0    2    232.28      0.00
    4    0    2     -7.29      0.00
    5    0    2    -32.75      0.00
    6    0    2    -17.31      0.00
    7    0    2      9.08      0.00
    8    0    2      8.35      0.00
    9    0    2     32.96      0.00
   10    0    2     -0.78      0.00
   11    0    2     25.77      0.00
   12    0    2     14.20      0.00
   13    0    2      2.18      0.00
   14    0    2     -6.51      0.00
   15    0    2    -10.70      0.00
   16    0    2     -2.34      0.00
   17    0    2     -4.84      0.00
   18    0    2     -8.78      0.00
   19    0    2     -0.70      0.00
   20    0    2     -3.25      0.00
   21    0    2      5.82      0.00
   22    0    2      2.36      0.00
   23    0    2      0.71      0.00
   24    0    2      0.99      0.00
   25    0    2     -6.52      0.00
   26    0    2      0.97      0.00
   27    0    2      2.90      0.00
   28    0    2     -0.78      0.00
   29    0    2      2.85      0.00
    2    1    2    -18.31      0.00
    3    1    2      6.26      0.00
    4    1    2     47.26      0.00
    5    1    2      6.27      0.00
    6    1    2    -37.77      0.00
    7    1    2     -1.83      0.00
    8    1    2     11.38      0.00
    9    1    2     10.89      0.00
   10    1    2     -2.70      0.00
   11    1    2     -5.84      0.00
   12    1    2      2.08      0.00
   13    1    2      1.13      0.00
   14    1    2      0.24      0.00
   15    1    2      2.08      0.00
   16    1    2     -1.84      0.00
   17    1    2     -3.81      0.00
   18    1    2      3.52      0.00
   19    1    2     -0.29      0.00
   20    1    2     -2.83      0.00
   21    1    2     -0.67      0.00
   22    1    2     -0.13      0.00
   23    1    2     -0.09      0.00
   24    1    2      1.19      0.00
   25    1    2      0.68      0.00
   26    1    2     -1.32      0.00
   27    1    2     -1.54      0.00
   28    1    2     -0.68      0.00
   29    1    2     -0.04      0.00
    0    2    2    -11.23      0.00
    1    2    2    112.14      0.00
    2    2    2    -37.27      0.00
    3    2    2    122.70      0.00
    4    2    2     63.60      0.00
    5    2    2     27.24      0.00
    6    2    2    -23.79      0.00
    7    2    2     -1.67      0.00
    8    2    2      2.22      0.00
    9    2    2     28.96      0.00
   10    2    2     11.87      0.00
   11    2    2     14.90      0.00
   12    2    2      3.68      0.00
   13    2    2      5.31      0.00
   14    2    2     -2.18      0.00
   15    2    2     -9.14      0.00
   16    2    2     -1.09      0.00
   17    2    2     -6.68      0.00
   18    2    2    -12.26      0.00
   19    2    2      2.63      0.00
   20    2    2     -2.09      0.00
   21    2    2      6.65      0.00
   22    2    2      4.10      0.00
   23    2    2      2.83      0.00
   24    2    2     -1.06      0.00
   25    2    2     -3.69      0.00
   26    2    2     -1.20      0.00
   27    2    2     -0.26      0.00
   28    2    2      3.09      0.00
   29    2    2      4.31      0.00
    1    3    2     10.29      0.00
    3    3    2     20.51      0.00
    4    3    2     13.77      0.00
    5    3    2     22.75      0.00
    6    3    2     -7.17      0.00
    7    3    2     -0.18      0.00
    8    3    2      1.57      0.00
    9    3    2     -7.93      0.00
   10    3    2      3.53      0.00
   11    3    2     -5.24      0.00
   12    3    2     -2.54      0.00
   13    3    2     -3.71      0.00
   14    3    2     -1.53      0.00
   15    3    2      3.61      0.00
   16    3    2     -3.79      0.00
   17    3    2     -0.30      0.00
   18    3    2      7.01      0.00
   19    3    2     -4.26      0.00
   20    3    2      0.30      0.00
   21    3    2      0.59      0.00
   22    3    2     -1.62      0.00
   23    3    2      3.91      0.00
   24    3    2      2.51      0.00
   25    3    2     -1.90      0.00
   26    3    2      1.90      0.00
   27    3    2     -0.46      0.00
   28    3    2     -4.31      0.00
    0    4    2    -30.31      0.00
    1    4    2     30.54      0.00
    2    4    2      2.99      0.00
    3    4    2     62.15      0.00
    4    4    2     -0.47      0.00
    5    4    2     32.74      0.00
    6    4    2      5.87      0.00
    7    4    2      3.74      0.00
    8    4    2     -1.28      0.00
    9    4    2     -5.25      0.00
   10    4    2      0.32      0.00
   11    4    2     16.13      0.00
   12    4    2     -4.02      0.00
   13    4    2      4.48      0.00
   14    4    2      2.37      0.00
   15    4    2     -6.03      0.00
   16    4    2      1.34      0.00
   17    4    2     -5.96      0.00
   18    4    2     -7.43      0.00
   19    4    2      2.24      0.00
   20    4    2     -2.75      0.00
   21    4    2      7.34      0.00
   22    4    2      1.39      0.00
   23    4    2     -1.08      0.00
   24    4    2      6.14      0.00
   25    4    2     -3.14      0.00
   26    4    2     -4.43      0.00
   27    4    2     -2.11      0.00
   28    4    2      0.03      0.00
    1    5    2      6.96      0.00
    2    5    2      5.67      0.00
    3    5    2     23.54      0.00
    4    5    2      7.44      0.00
    5    5    2      7.68      0.00
    6    5    2     -2.38      0.00
    7    5    2     -8.83      0.00
    8    5    2     -1.23      0.00
    9    5    2     -8.08      0.00
   10    5    2     -8.15      0.00
   11    5    2     -0.97      0.00
   12    5    2     11.89      0.00
   13    5    2     -1.42      0.00
   14    5    2     -1.90      0.00
   15    5    2     -3.11      0.00
   16    5    2     -5.06      0.00
   17    5    2      0.44      0.00
   18    5    2      8.08      0.00
   19    5    2      0.70      0.00
   20    5    2      0.89      0.00
   21    5    2     -0.21      0.00
   22    5    2     -2.49      0.00
   23    5    2     -2.93      0.00
   24    5    2      4.67      0.00
   25    5    2      0.32      0.00
   26    5    2     -3.05      0.00
   27    5    2     -6.88      0.00
   28    5    2     -1.02      0.00
    0    6    2      2.32      0.00
    1    6    2      6.52      0.00
    2    6    2     -8.89      0.00
    3    6    2     20.27      0.00
    4    6    2      9.19      0.00
    5    6    2     14.05      0.00
    6    6    2    -15.70      0.00
    7    6    2     -0.24      0.00
    8    6    2      4.04      0.00
    9    6    2      2.17      0.00
   10    6    2     -1.51      0.00
   11    6    2      0.50      0.00
   12    6    2      2.02      0.00
   13    6    2     -4.69      0.00
   14    6    2     -0.14      0.00
   15    6    2     -6.36      0.00
   16    6    2     -5.24      0.00
   17    6    2     -1.93      0.00
   18    6    2     -3.95      0.00
   19    6    2      3.87      0.00
   20    6    2      2.28      0.00
   21    6    2      2.33      0.00
   22    6    2      2.37      0.00
   23    6    2     -3.15      0.00
   24    6    2     -0.02      0.00
   25    6    2     -2.62      0.00
   26    6    2      1.23      0.00
   27    6    2      1.29      0.00
    1    7    2      7.75      0.00
    2    7    2     -3.41      0.00
    3    7    2     13.67      0.00
    4    7    2      5.53      0.00
    5    7    2     13.55      0.00
    6    7    2      2.82      0.00
    7    7    2     -7.97      0.00
    8    7    2     -3.42      0.00
    9    7    2     -5.02      0.00
   10    7    2      2.42      0.00
   11    7    2     -2.50      0.00
   12    7    2     -3.27      0.00
   13    7    2     -4.11      0.00
   14    7    2     -1.35      0.00
   15    7    2      2.62      0.00
   16    7    2     -0.91      0.00
   17    7    2      2.95      0.00
   18    7    2      3.06      0.00
   19    7    2     -2.44      0.00
   20    7    2      4.90      0.00
   21    7    2     -2.84      0.00
   22    7    2     -2.24      0.00
   23    7    2     -0.80      0.00
   24    7    2     -2.71      0.00
   25    7    2     -8.86      0.00
   26    7    2      4.07      0.00
    0    8    2     -4.16      0.00
    1    8    2      6.52      0.00
    2    8    2      2.36      0.00
    3    8    2     11.94      0.00
    4    8    2      1.53      0.00
    5    8    2      2.91      0.00
    6    8    2      3.74      0.00
    7    8    2     -4.47      0.00
    8    8    2     -5.28      0.00
    9    8    2     -0.82      0.00
   10    8    2     -0.51      0.00
   11    8    2      3.56      0.00
   12    8    2     -0.95      0.00
   13    8    2     -6.49      0.00
   14    8    2     -0.59      0.00
   15    8    2     -4.55      0.00
   16    8    2     -0.90      0.00
   17    8    2      0.34      0.00
   18    8    2     -2.63      0.00
   19    8    2      1.58      0.00
   20    8    2      2.61      0.00
   21    8    2     -0.07      0.00
   22    8    2      1.83      0.00
   23    8    2     -3.69      0.00
   24    8    2     -0.97      0.00
   25    8    2     -1.56      0.00
    1    9    2      9.96      0.00
    2    9    2      8.45      0.00
    3    9    2      6.07      0.00
    4    9    2      0.35      0.00
    5    9    2      2.45      0.00
    6    9    2     -2.87      0.00
    7    9    2     -2.00      0.00
    8    9    2     -0.67      0.00
    9    9    2      0.72      0.00
   10    9    2     -2.45      0.00
   11    9    2     -1.10      0.00
   12    9    2      2.73      0.00
   13    9    2     -2.97      0.00
   14    9    2     -1.53      0.00
   15    9    2      1.96      0.00
   16    9    2      1.35      0.00
   17    9    2      0.93      0.00
   18    9    2      2.76      0.00
   19    9    2     -4.39      0.00
   20    9    2     -1.69      0.00
   21    9    2     -1.13      0.00
   22    9    2      1.60      0.00
   23    9    2     -2.24      0.00
   24    9    2     -2.09      0.00
    0   10    2      1.98      0.00
    1   10    2      2.24      0.00
    2   10    2      0.86      0.00
    3   10    2     -4.29      0.00
    4   10    2      3.61      0.00
    5   10    2      0.18      0.00
    6   10    2     -2.55      0.00
    7   10    2      1.95      0.00
    8   10    2     -1.21      0.00
    9   10    2     -2.19      0.00
   10   10    2      3.38      0.00
   11   10    2     -1.82      0.00
   12   10    2     -1.15      0.00
   13   10    2     -7.11      0.00
   14   10    2     -0.34      0.00
   15   10    2     -4.73      0.00
   16   10    2     -1.98      0.00
   17   10    2      0.10      0.00
   18   10    2     -3.57      0.00
   19   10    2     -4.46      0.00
   20   10    2      3.12      0.00
   21   10    2      0.71      0.00
   22   10    2     -0.49      0.00
   23   10    2     -4.78      0.00
    1   11    2      0.24      0.00
    2   11    2     -1.41      0.00
    3   11    2      4.88      0.00
    4   11    2      1.15      0.00
    5   11    2      0.07      0.00
    6   11    2     -3.57      0.00
    7   11    2      1.36      0.00
    8   11    2      2.49      0.00
    9   11    2     -1.53      0.00
   10   11    2     -5.58      0.00
   11   11    2     -2.10      0.00
   12   11    2      4.47      0.00
   13   11    2      2.00      0.00
   14   11    2     -4.37      0.00
   15   11    2      1.43      0.00
   16   11    2      1.74      0.00
   17   11    2      5.10      0.00
   18   11    2      1.90      0.00
   19   11    2     -2.66      0.00
   20   11    2     -0.15      0.00
   21   11    2     -0.06      0.00
   22   11    2     -0.04      0.00
    0   12    2     -0.90      0.00
    1   12    2     -6.95      0.00
    2   12    2      1.64      0.00
    3   12    2     -2.17      0.00
    4   12    2      2.71      0.00
    5   12    2      0.23      0.00
    6   12    2     -2.38      0.00
    7   12    2     -0.99      0.00
    8   12    2      2.84      0.00
    9   12    2     -2.07      0.00
   10   12    2      0.11      0.00
   11   12    2     -1.27      0.00
   12   12    2     -2.67      0.00
   13   12    2      0.89      0.00
   14   12    2      4.70      0.00
   15   12    2     -0.04      0.00
   16   12    2     -1.06      0.00
   17   12    2     -2.72      0.00
   18   12    2      0.07      0.00
   19   12    2      0.12      0.00
   20   12    2      1.14      0.00
    1   13    2     -2.11      0.00
    2   13    2     -4.41      0.00
    3   13    2      0.85      0.00
    4   13    2      0.78      0.00
    5   13    2     -1.77      0.00
    6   13    2      1.27      0.00
    7   13    2     -1.25      0.00
    8   13    2     -6.45      0.00
    9   13    2     -1.18      0.00
   10   13    2      0.67      0.00
   11   13    2     -0.30      0.00
   12   13    2     -0.20      0.00
   13   13    2     -3.96      0.00
   14   13    2      2.45      0.00
   15   13    2      4.18      0.00
   16   13    2     -0.19      0.00
   17   13    2     -1.53      0.00
   18   13    2     -0.63      0.00
    0   14    2      1.24      0.00
    1   14    2      1.43      0.00
    2   14    2     -0.59      0.00
    3   14    2     -1.26      0.00
    4   14    2     -2.87      0.00
    5   14    2      0.45      0.00
    6   14    2      2.18      0.00
    7   14    2     -2.39      0.00
    8   14    2     -1.69      0.00
    9   14    2      1.73      0.00
   10   14    2     -1.69      0.00
   11   14    2     -1.87      0.00
   12   14    2      1.31      0.00
   13   14    2      1.38      0.00
   14   14    2     -0.33      0.00
   15   14    2      3.33      0.00
   16   14    2     -0.92      0.00
    1   15    2      1.14      0.00
    2   15    2      6.78      0.00
    3   15    2      0.73      0.00
    4   15    2     -4.88      0.00
    5   15    2     -1.74      0.00
    6   15    2     -3.68      0.00
    7   15    2     -1.86      0.00
    8   15    2      2.22      0.00
    9   15    2     -0.46      0.00
   10   15    2     -0.22      0.00
   11   15    2     -0.59      0.00
   12   15    2     -2.32      0.00
   13   15    2     -1.79      0.00
    0   16    2     -2.37      0.00
    1   16    2      2.33      0.00
    2   16    2     -0.32      0.00
    3   16    2      0.04      0.00
    4   16    2      0.03      0.00
    5   16    2     -1.14      0.00
    6   16    2      1.73      0.00
    7   16    2      2.62      0.00
    8   16    2     -3.05      0.00
    1    1    3   -188.68      0.00
    2    1    3    -30.65      0.00
    3    1    3     51.00      0.00
    4    1    3    131.34      0.00
    5    1    3     60.45      0.00
    7    1    3    -44.65      0.00
    8    1    3      1.77      0.00
    9    1    3     -4.94      0.00
   10    1    3     17.78      0.00
   11    1    3     14.75      0.00
   12    1    3     12.37      0.00
   13    1    3     13.70      0.00
   14    1    3      5.14      0.00
   15    1    3      3.76      0.00
   16    1    3     -3.03      0.00
   17    1    3     -6.98      0.00
   18    1    3      0.22      0.00
   19    1    3     -6.16      0.00
   20    1    3     -5.49      0.00
   21    1    3     -0.58      0.00
   22    1    3      0.66      0.00
   23    1    3      6.76      0.00
   24    1    3      0.70      0.00
   25    1    3      1.41      0.00
   26    1    3     -3.83      0.00
   27    1    3     -5.91      0.00
   28    1    3      4.09      0.00
   29    1    3      3.27      0.00
    0    2    3     40.47      0.00
    1    2    3     18.73      0.00
    2    2    3    -25.47      0.00
    3    2    3      1.27      0.00
    4    2    3     22.16      0.00
    5    2    3      8.97      0.00
    6    2    3     15.61      0.00
    7    2    3      4.22      0.00
    8    2    3    -14.12      0.00
    9    2    3      2.83      0.00
   10    2    3      3.06      0.00
   11    2    3      8.40      0.00
   12    2    3     -3.41      0.00
   13    2    3     -6.65      0.00
   14    2    3      3.05      0.00
   15    2    3      0.92      0.00
   16    2    3     -3.81      0.00
   17    2    3      3.56      0.00
   18    2    3     -0.62      0.00
   19    2    3     -0.61      0.00
   20    2    3      0.02      0.00
   21    2    3     -2.16      0.00
   22    2    3      2.61      0.00
   23    2    3      2.99      0.00
   24    2    3     -0.26      0.00
   25    2    3     -0.27      0.00
   26    2    3      2.49      0.00
   27    2    3      3.39      0.00
   28    2    3     -4.23      0.00
   29    2    3      1.38      0.00
    1    3    3    -84.05      0.00
    2    3    3     40.77      0.00
    3    3    3      4.91      0.00
    4    3    3     20.20      0.00
    5    3    3     16.76      0.00
    6    3    3     18.66      0.00
    7    3    3      4.84      0.00
    8    3    3     -7.69      0.00
    9    3    3     -4.12      0.00
   10    3    3      8.88      0.00
   11    3    3      0.93      0.00
   12    3    3     12.83      0.00
   13    3    3     12.12      0.00
   14    3    3     -2.03      0.00
   15    3    3      8.81      0.00
   16    3    3      1.77      0.00
   17    3    3     -7.13      0.00
   18    3    3      2.39      0.00
   19    3    3     -9.30      0.00
   20    3    3     -4.83      0.00
   21    3    3     -1.98      0.00
   22    3    3      1.57      0.00
   23    3    3      6.26      0.00
   24    3    3      0.60      0.00
   25    3    3      1.45      0.00
   26    3    3     -1.05      0.00
   27    3    3     -2.92      0.00
   28    3    3     -0.84      0.00
    0    4    3      4.22      0.00
    1    4    3    -20.29      0.00
    2    4    3      0.75      0.00
    3    4    3      5.18      0.00
    4    4    3     11.99      0.00
    5    4    3     16.37      0.00
    6    4    3      6.17      0.00
    7    4    3     11.08      0.00
    8    4    3     -3.21      0.00
    9    4    3      2.35      0.00
   10    4    3    -11.89      0.00
   11    4    3      3.37      0.00
   12    4    3     -0.29      0.00
   13    4    3      3.55      0.00
   14    4    3      4.69      0.00
   15    4    3     -0.74      0.00
   16    4    3     -6.46      0.00
   17    4    3      1.88      0.00
   18    4    3     -1.47      0.00
   19    4    3      4.38      0.00
   20    4    3      2.74      0.00
   21    4    3     -1.06      0.00
   22    4    3      1.49      0.00
   23    4    3      3.00      0.00
   24    4    3     -1.77      0.00
   25    4    3      4.12      0.00
   26    4    3      3.83      0.00
   27    4    3      3.14      0.00
   28    4    3     -5.72      0.00
    1    5    3    -29.55      0.00
    2    5    3      5.28      0.00
    3    5    3    -19.74      0.00
    4    5    3     21.34      0.00
    6    5    3      7.05      0.00
    7    5    3     11.94      0.00
    9    5    3     -9.51      0.00
   10    5    3      6.07      0.00
   11    5    3      0.09      0.00
   12    5    3      0.49      0.00
   13    5    3      6.52      0.00
   14    5    3      2.85      0.00
   15    5    3      0.45      0.00
   16    5    3     -1.74      0.00
   17    5    3     -7.09      0.00
   18    5    3      0.78      0.00
   19    5    3     -3.78      0.00
   20    5    3     -0.33      0.00
   21    5    3      2.48      0.00
   22    5    3      0.95      0.00
   23    5    3      6.20      0.00
   24    5    3     -1.20      0.00
   25    5    3     -2.42      0.00
   26    5    3      3.75      0.00
   27    5    3     -0.25      0.00
   28    5    3     -2.20      0.00
    0    6    3     -0.34      0.00
    1    6    3      3.93      0.00
    2    6    3     -1.79      0.00
    3    6    3      1.96      0.00
    4    6    3     12.02      0.00
    5    6    3     17.45      0.00
    6    6    3      3.43      0.00
    7    6    3     10.69      0.00
    8    6    3     -4.74      0.00
    9    6    3     -4.06      0.00
   10    6    3     -5.89      0.00
   11    6    3      3.54      0.00
   12    6    3     -1.98      0.00
   13    6    3      0.36      0.00
   14    6    3      1.77      0.00
   15    6    3     -0.84      0.00
   16    6    3     -3.61      0.00
   17    6    3      2.66      0.00
   18    6    3     -1.58      0.00
   19    6    3      5.31      0.00
   20    6    3      1.81      0.00
   21    6    3      0.41      0.00
   22    6    3      4.69      0.00
   23    6    3      0.39      0.00
   24    6    3     -7.82      0.00
   25    6    3     -2.64      0.00
   26    6    3      0.38      0.00
   27    6    3     -1.39      0.00
    1    7    3    -10.50      0.00
    2    7    3      7.25      0.00
    3    7    3     -2.15      0.00
    4    7    3      7.81      0.00
    5    7    3      9.75      0.00
    6    7    3      4.56      0.00
    7    7    3     -2.74      0.00
    8    7    3     -4.88      0.00
    9    7    3     -2.25      0.00
   10    7    3      2.46      0.00
   11    7    3      4.13      0.00
   12    7    3     -3.49      0.00
   13    7    3      2.17      0.00
   14    7    3     -0.32      0.00
   15    7    3     -1.15      0.00
   16    7    3      1.00      0.00
   17    7    3     -4.75      0.00
   18    7    3     -0.60      0.00
   19    7    3     -1.82      0.00
   20    7    3     -0.49      0.00
   21    7    3      2.42      0.00
   22    7    3     -0.02      0.00
   23    7    3      2.15      0.00
   24    7    3      1.30      0.00
   25    7    3     -1.70      0.00
   26    7    3     -3.14      0.00
    0    8    3     -0.07      0.00
    1    8    3      3.98      0.00
    2    8    3      3.35      0.00
    3    8    3      1.83      0.00
    4    8    3      9.14      0.00
    5    8    3      8.27      0.00
    6    8    3      3.07      0.00
    7    8    3      4.92      0.00
    8    8    3     -3.59      0.00
    9    8    3     -2.17      0.00
   10    8    3      1.02      0.00
   11    8    3      4.49      0.00
   12    8    3     -3.84      0.00
   13    8    3     -0.41      0.00
   14    8    3      3.02      0.00
   15    8    3     -2.83      0.00
   16    8    3     -0.81      0.00
   17    8    3      3.44      0.00
   18    8    3     -3.74      0.00
   19    8    3      3.65      0.00
   20    8    3      2.00      0.00
   21    8    3      0.05      0.00
   22    8    3     -2.52      0.00
   23    8    3     -1.71      0.00
   24    8    3     -0.30      0.00
   25    8    3      4.18      0.00
    1    9    3     -5.00      0.00
    2    9    3     -0.17      0.00
    3    9    3      8.42      0.00
    4    9    3      2.47      0.00
    5    9    3      0.59      0.00
    6    9    3      3.51      0.00
    7    9    3      5.55      0.00
    8    9    3     -2.74      0.00
    9    9    3     -1.79      0.00
   10    9    3     -0.58      0.00
   11    9    3      2.47      0.00
   12    9    3     -0.33      0.00
   13    9    3      3.72      0.00
   14    9    3     -3.68      0.00
   15    9    3     -7.27      0.00
   16    9    3     -1.36      0.00
   17    9    3     -2.28      0.00
   18    9    3     -2.62      0.00
   19    9    3     -1.13      0.00
   20    9    3     -2.17      0.00
   21    9    3      3.13      0.00
   22    9    3      1.49      0.00
   23    9    3      1.82      0.00
   24    9    3     -2.88      0.00
    0   10    3     -0.20      0.00
    1   10    3      0.94      0.00
    2   10    3      1.73      0.00
    3   10    3      4.00      0.00
    4   10    3      6.74      0.00
    5   10    3      5.03      0.00
    6   10    3     -1.08      0.00
    7   10    3     -2.50      0.00
    8   10    3      2.28      0.00
    9   10    3      4.00      0.00
   10   10    3     -3.04      0.00
   11   10    3      0.06      0.00
   12   10    3      0.95      0.00
   13   10    3      0.48      0.00
   14   10    3     -0.12      0.00
   15   10    3     -3.51      0.00
   16   10    3     -0.54      0.00
   17   10    3      9.26      0.00
   18   10    3      2.22      0.00
   19   10    3      1.33      0.00
   20   10    3     -1.65      0.00
   21   10    3     -0.84      0.00
   22   10    3      2.29      0.00
   23   10    3     -4.36      0.00
    1   11    3      7.94      0.00
    2   11    3     -4.31      0.00
    3   11    3     -0.52      0.00
    4   11    3     -0.20      0.00
    5   11    3      0.35      0.00
    6   11    3      2.85      0.00
    7   11    3      3.23      0.00
    8   11    3     -4.35      0.00
    9   11    3      0.93      0.00
   10   11    3      1.21      0.00
   11   11    3      1.20      0.00
   12   11    3     -4.02      0.00
   13   11    3      1.31      0.00
   14   11    3     -3.17      0.00
   15   11    3     -0.29      0.00
   16   11    3      2.71      0.00
   17   11    3      0.09      0.00
   18   11    3     -4.14      0.00
   19   11    3     -1.36      0.00
   20   11    3     -2.88      0.00
   21   11    3     -2.13      0.00
   22   11    3     -0.30      0.00
    0   12    3      2.05      0.00
    1   12    3     -5.81      0.00
    2   12    3      0.34      0.00
    3   12    3      1.32      0.00
    4   12    3     -0.76      0.00
    5   12    3     -2.06      0.00
    6   12    3      3.37      0.00
    7   12    3     -0.23      0.00
    8   12    3     -1.60      0.00
    9   12    3     -1.27      0.00
   10   12    3     -2.88      0.00
   11   12    3     -2.72      0.00
   12   12    3     -1.61      0.00
   13   12    3      0.53      0.00
   14   12    3      3.22      0.00
   15   12    3     -3.33      0.00
   16   12    3      2.42      0.00
   17   12    3      0.61      0.00
   18   12    3      0.62      0.00
   19   12    3     -2.18      0.00
   20   12    3      0.91      0.00
    1   13    3      3.83      0.00
    2   13    3     -1.30      0.00
    3   13    3     -2.22      0.00
    4   13    3      0.57      0.00
    5   13    3      0.20      0.00
    6   13    3     -2.80      0.00
    7   13    3     -0.87      0.00
    8   13    3     -0.16      0.00
    9   13    3      1.61      0.00
   10   13    3     -1.96      0.00
   11   13    3     -0.93      0.00
   12   13    3      0.60      0.00
   13   13    3     -0.41      0.00
   14   13    3     -0.68      0.00
   15   13    3     -0.24      0.00
   16   13    3      0.15      0.00
   17   13    3      1.94      0.00
   18   13    3     -1.32      0.00
    0   14    3     -1.64      0.00
    1   14    3      1.92      0.00
    2   14    3      3.18      0.00
    3   14    3     -2.50      0.00
    4   14    3     -0.33      0.00
    5   14    3      2.48      0.00
    6   14    3     -1.85      0.00
    7   14    3     -1.95      0.00
    8   14    3      0.71      0.00
    9   14    3      0.12      0.00
   10   14    3      1.15      0.00
   11   14    3     -0.36      0.00
   12   14    3     -4.54      0.00
   13   14    3     -1.77      0.00
   14   14    3      0.88      0.00
   15   14    3     -1.16      0.00
    1   15    3     -1.78      0.00
    2   15    3      0.79      0.00
    3   15    3      2.82      0.00
    4   15    3     -1.95      0.00
    5   15    3     -1.30      0.00
    6   15    3      0.41      0.00
    7   15    3     -0.47      0.00
    8   15    3      2.64      0.00
    9   15    3     -0.44      0.00
   10   15    3     -2.55      0.00
   11   15    3     -3.85      0.00
   12   15    3     -4.49      0.00
    0   16    3     -3.40      0.00
    1   16    3     -5.53      0.00
    2   16    3      0.46      0.00
    3   16    3      5.78      0.00
    4   16    3      6.25      0.00
    5   16    3     -1.40      0.00
    6   16    3     -3.12      0.00
    7   16    3     -1.27      0.00
    8   16    3     -4.61      0.00
    0    0    4     22.15      0.00
    2    0    4   -211.89      0.00
    4    0    4     93.69      0.00
    5    0    4     90.03      0.00
    6    0    4      9.75      0.00
    7    0    4     -2.13      0.00
    8    0    4    -41.11      0.00
    9    0    4    -23.48      0.00
   10    0    4     -9.92      0.00
   11    0    4     -0.18      0.00
   12    0    4     16.09      0.00
   13    0    4      2.77      0.00
   14    0    4     16.27      0.00
   15    0    4      7.95      0.00
   16    0    4     -1.85      0.00
   17    0    4      0.61      0.00
   18    0    4      8.22      0.00
   19    0    4     -3.15      0.00
   20    0    4     -3.75      0.00
   21    0    4     -8.05      0.00
   22    0    4      4.97      0.00
   23    0    4     -3.14      0.00
   24    0    4      3.23      0.00
   25    0    4      6.77      0.00
   26    0    4     -2.53      0.00
   27    0    4     -3.42      0.00
   28    0    4     -1.17      0.00
   29    0    4     -0.83      0.00
    1    1    4    -24.38      0.00
    2    1    4     12.73      0.00
    3    1    4     10.92      0.00
    4    1    4    -20.67      0.00
    5    1    4     -0.27      0.00
    6    1    4     23.93      0.00
    7    1    4      8.56      0.00
    8    1    4     -5.92      0.00
    9    1    4    -19.01      0.00
   10    1    4      7.31      0.00
   11    1    4      2.95      0.00
   12    1    4     -3.04      0.00
   13    1    4      1.18      0.00
   14    1    4     -0.72      0.00
   15    1    4     -2.09      0.00
   16    1    4      2.47      0.00
   17    1    4      4.35      0.00
   18    1    4     -1.41      0.00
   19    1    4     -1.94      0.00
   20    1    4      0.29      0.00
   21    1    4      0.64      0.00
   22    1    4     -2.40      0.00
   23    1    4      1.63      0.00
   24    1    4      2.59      0.00
   25    1    4      1.34      0.00
   26    1    4      2.60      0.00
   27    1    4     -0.52      0.00
   28    1    4      2.36      0.00
   29    1    4     -2.63      0.00
    0    2    4   -111.92      0.00
    1    2    4    -66.71      0.00
    2    2    4    -46.09      0.00
    3    2    4    -20.59      0.00
    4    2    4      3.34      0.00
    5    2    4     23.73      0.00
    6    2    4     34.46      0.00
    7    2    4     -1.08      0.00
    8    2    4    -26.57      0.00
    9    2    4    -17.76      0.00
   10    2    4     -9.98      0.00
   11    2    4      3.31      0.00
   12    2    4     12.48      0.00
   13    2    4      1.19      0.00
   14    2    4     14.66      0.00
   15    2    4      8.59      0.00
   16    2    4      2.20      0.00
   17    2    4      3.19      0.00
   18    2    4      2.54      0.00
   19    2    4     -5.08      0.00
   20    2    4     -1.51      0.00
   21    2    4     -8.31      0.00
   22    2    4     -0.10      0.00
   23    2    4     -2.99      0.00
   24    2    4      4.31      0.00
   25    2    4      2.64      0.00
   26    2    4     -0.03      0.00
   27    2    4      1.04      0.00
   28    2    4     -5.51      0.00
   29    2    4     -4.42      0.00
    1    3    4     -2.82      0.00
    2    3    4     10.04      0.00
    3    3    4     -8.71      0.00
    4    3    4    -12.13      0.00
    5    3    4     -7.25      0.00
    6    3    4     17.95      0.00
    7    3    4      3.13      0.00
    8    3    4     15.80      0.00
    9    3    4     -6.55      0.00
   10    3    4     -0.45      0.00
   11    3    4     -0.72      0.00
   12    3    4      1.53      0.00
   13    3    4      6.96      0.00
   14    3    4      1.55      0.00
   15    3    4     -6.95      0.00
   16    3    4      4.25      0.00
   17    3    4     -1.34      0.00
   18    3    4     -1.13      0.00
   19    3    4      3.64      0.00
   20    3    4     -1.78      0.00
   21    3    4      0.01      0.00
   22    3    4      0.65      0.00
   23    3    4     -0.29      0.00
   24    3    4      4.63      0.00
   25    3    4      1.92      0.00
   26    3    4      5.78      0.00
   27    3    4     -4.07      0.00
   28    3    4      5.00      0.00
    0    4    4    -38.13      0.00
    2    4    4    -28.23      0.00
    3    4    4    -14.40      0.00
    4    4    4     -4.70      0.00
    5    4    4     -5.72      0.00
    6    4    4     19.05      0.00
    7    4    4      4.14      0.00
    8    4    4     -0.09      0.00
    9    4    4     10.58      0.00
   10    4    4    -11.66      0.00
   11    4    4    -12.52      0.00
   12    4    4      7.50      0.00
   13    4    4     -0.97      0.00
   14    4    4      7.96      0.00
   15    4    4      5.92      0.00
   16    4    4      0.88      0.00
   17    4    4      4.84      0.00
   18    4    4     -1.62      0.00
   19    4    4     -0.96      0.00
   20    4    4     -1.78      0.00
   21    4    4     -7.07      0.00
   22    4    4      3.34      0.00
   23    4    4     -0.16      0.00
   24    4    4      0.23      0.00
   25    4    4      4.46      0.00
   26    4    4      0.21      0.00
   27    4    4      2.30      0.00
   28    4    4     -1.95      0.00
    1    5    4     -8.59      0.00
    2    5    4     -8.13      0.00
    3    5    4    -12.82      0.00
    4    5    4      4.89      0.00
    5    5    4      5.91      0.00
    6    5    4     18.82      0.00
    7    5    4      6.84      0.00
    8    5    4      9.62      0.00
    9    5    4     -8.31      0.00
   10    5    4      5.46      0.00
   11    5    4     -6.51      0.00
   12    5    4     -3.14      0.00
   13    5    4      0.60      0.00
   14    5    4      4.84      0.00
   15    5    4      2.14      0.00
   16    5    4      4.13      0.00
   17    5    4     -2.20      0.00
   18    5    4     -2.63      0.00
   19    5    4      0.28      0.00
   20    5    4      0.84      0.00
   21    5    4      3.73      0.00
   22    5    4      3.98      0.00
   23    5    4      2.17      0.00
   24    5    4      0.59      0.00
   25    5    4     -7.04      0.00
   26    5    4      2.17      0.00
   27    5    4      5.51      0.00
    0    6    4    -24.07      0.00
    1    6    4      6.39      0.00
    2    6    4     -7.33      0.00
    3    6    4      0.47      0.00
    4    6    4     -4.63      0.00
    5    6    4     -1.12      0.00
    6    6    4     16.07      0.00
    7    6    4      4.43      0.00
    8    6    4     -4.19      0.00
    9    6    4     -3.22      0.00
   10    6    4     -1.00      0.00
   11    6    4      0.50      0.00
   12    6    4      0.03      0.00
   13    6    4      4.77      0.00
   14    6    4      2.37      0.00
   15    6    4      4.74      0.00
   16    6    4     -0.88      0.00
   17    6    4      2.66      0.00
   18    6    4     -1.36      0.00
   19    6    4     -3.86      0.00
   20    6    4     -0.28      0.00
   21    6    4     -3.02      0.00
   22    6    4      1.97      0.00
   23    6    4      3.67      0.00
   24    6    4      1.41      0.00
   25    6    4      1.72      0.00
   26    6    4     -1.07      0.00
   27    6    4      0.71      0.00
    1    7    4     -6.89      0.00
    2    7    4     -3.49      0.00
    3    7    4     -1.19      0.00
    4    7    4      3.62      0.00
    5    7    4     -5.66      0.00
    6    7    4     13.69      0.00
    7    7    4      6.63      0.00
    8    7    4      5.16      0.00
    9    7    4     -2.44      0.00
   10    7    4      0.03      0.00
   11    7    4     -2.15      0.00
   12    7    4      1.27      0.00
   13    7    4      4.53      0.00
   14    7    4     -0.39      0.00
   15    7    4     -3.71      0.00
   16    7    4      3.78      0.00
   17    7    4     -5.04      0.00
   18    7    4      0.23      0.00
   19    7    4      2.70      0.00
   20    7    4     -1.38      0.00
   21    7    4      4.75      0.00
   22    7    4      0.93      0.00
   23    7    4     -3.01      0.00
   24    7    4      3.44      0.00
   25    7    4      2.88      0.00
   26    7    4     -4.34      0.00
    0    8    4     -3.60      0.00
    1    8    4     -7.30      0.00
    2    8    4     -4.36      0.00
    3    8    4     -4.71      0.00
    4    8    4      4.12      0.00
    5    8    4      4.62      0.00
    6    8    4      7.83      0.00
    7    8    4      7.49      0.00
    8    8    4      1.39      0.00
    9    8    4      2.56      0.00
   10    8    4     -0.25      0.00
   11    8    4     -5.44      0.00
   12    8    4      5.37      0.00
   13    8    4      2.65      0.00
   14    8    4     -1.43      0.00
   15    8    4      1.63      0.00
   16    8    4     -2.86      0.00
   17    8    4     -1.98      0.00
   18    8    4     -0.31      0.00
   19    8    4     -2.33      0.00
   20    8    4     -1.37      0.00
   21    8    4     -2.13      0.00
   22    8    4      2.85      0.00
   23    8    4      1.40      0.00
   24    8    4      1.36      0.00
   25    8    4      0.60      0.00
    1    9    4     -6.62      0.00
    2    9    4     -3.03      0.00
    3    9    4      2.82      0.00
    4    9    4      5.06      0.00
    5    9    4      6.37      0.00
    6    9    4      6.24      0.00
    7    9    4      2.50      0.00
    8    9    4      2.27      0.00
    9    9    4     -3.92      0.00
   10    9    4      2.44      0.00
   11    9    4     -0.65      0.00
   12    9    4      2.71      0.00
   13    9    4      2.63      0.00
   14    9    4     -1.87      0.00
   15    9    4      0.41      0.00
   16    9    4      2.62      0.00
   17    9    4     -2.47      0.00
   18    9    4      5.37      0.00
   19    9    4      4.41      0.00
   20    9    4     -2.60      0.00
   21    9    4      1.76      0.00
   22    9    4      0.19      0.00
   23    9    4      1.06      0.00
   24    9    4     -1.28      0.00
    0   10    4      4.40      0.00
    1   10    4     -2.76      0.00
    2   10    4      3.55      0.00
    3   10    4      4.01      0.00
    4   10    4     -0.21      0.00
    5   10    4      2.45      0.00
    6   10    4      3.63      0.00
    7   10    4     -1.92      0.00
    8   10    4      5.30      0.00
    9   10    4      2.33      0.00
   10   10    4     -1.39      0.00
   11   10    4     -1.60      0.00
   12   10    4      4.91      0.00
   13   10    4      4.13      0.00
   14   10    4     -2.75      0.00
   15   10    4      2.02      0.00
   16   10    4     -1.47      0.00
   17   10    4     -4.10      0.00
   18   10    4      1.66      0.00
   19   10    4      0.63      0.00
   20   10    4     -4.75      0.00
   21   10    4     -5.35      0.00
   22   10    4      2.43      0.00
   23   10    4      1.10      0.00
    1   11    4      2.30      0.00
    2   11    4      0.47      0.00
    3   11    4     -2.53      0.00
    4   11    4     -0.81      0.00
    5   11    4      3.09      0.00
    6   11    4      4.48      0.00
    7   11    4     -0.97      0.00
    8   11    4     -1.75      0.00
    9   11    4     -1.54      0.00
   10   11    4      4.96      0.00
   11   11    4      1.91      0.00
   12   11    4     -7.43      0.00
   13   11    4     -0.89      0.00
   14   11    4      1.81      0.00
   15   11    4      1.48      0.00
   16   11    4     -0.55      0.00
   17   11    4     -4.93      0.00
   18   11    4     -0.67      0.00
   19   11    4      6.07      0.00
   20   11    4      1.06      0.00
   21   11    4      1.49      0.00
    0   12    4      8.62      0.00
    1   12    4      5.75      0.00
    2   12    4      2.58      0.00
    3   12    4      1.63      0.00
    4   12    4     -3.61      0.00
    5   12    4     -2.24      0.00
    6   12    4      5.15      0.00
    7   12    4      1.08      0.00
    8   12    4     -2.02      0.00
    9   12    4      0.63      0.00
   10   12    4      2.34      0.00
   11   12    4     -0.13      0.00
   12   12    4     -0.21      0.00
   13   12    4     -2.31      0.00
   14   12    4     -0.52      0.00
   15   12    4     -1.12      0.00
   16   12    4      0.98      0.00
   17   12    4      1.22      0.00
   18   12    4     -0.08      0.00
   19   12    4     -1.88      0.00
   20   12    4      1.43      0.00
    1   13    4      2.64      0.00
    2   13    4      0.32      0.00
    3   13    4     -0.28      0.00
    4   13    4     -0.31      0.00
    5   13    4      2.16      0.00
    6   13    4     -0.34      0.00
    7   13    4      0.57      0.00
    8   13    4      0.91      0.00
    9   13    4      2.01      0.00
   10   13    4     -0.75      0.00
   11   13    4     -3.52      0.00
   12   13    4     -1.37      0.00
   13   13    4      3.39      0.00
   14   13    4     -7.36      0.00
   15   13    4     -0.73      0.00
   16   13    4     -1.13      0.00
   17   13    4      7.15      0.00
   18   13    4      1.01      0.00
    0   14    4      0.19      0.00
    1   14    4     -2.29      0.00
    2   14    4      1.78      0.00
    3   14    4      3.48      0.00
    4   14    4      1.94      0.00
    5   14    4     -0.77      0.00
    6   14    4     -2.41      0.00
    7   14    4      1.69      0.00
    8   14    4      1.70      0.00
    9   14    4     -2.37      0.00
   10   14    4      0.05      0.00
   11   14    4      1.32      0.00
   12   14    4     -2.26      0.00
   13   14    4     -1.65      0.00
   14   14    4     -2.53      0.00
   15   14    4     -1.61      0.00
    1   15    4     -0.18      0.00
    2   15    4     -3.46      0.00
    3   15    4     -0.27      0.00
    4   15    4      4.88      0.00
    5   15    4      2.43      0.00
    6   15    4      0.97      0.00
    7   15    4     -0.97      0.00
    8   15    4     -4.59      0.00
    9   15    4      1.91      0.00
   10   15    4     -0.69      0.00
   11   15    4      0.17      0.00
   12   15    4      2.50      0.00
    0   16    4      1.79      0.00
    1   16    4     -0.25      0.00
    2   16    4      0.56      0.00
    3   16    4      2.44      0.00
    4   16    4      0.66      0.00
    5   16    4      0.79      0.00
    6   16    4     -0.92      0.00
    7   16    4     -1.67      0.00
    1    1    5     -3.19      0.00
    2    1    5    -61.79      0.00
    3    1    5    -41.74      0.00
    4    1    5    -66.84      0.00
    5    1    5    -14.95      0.00
    6    1    5     60.19      0.00
    7    1    5     32.56      0.00
    8    1    5     -4.24      0.00
    9    1    5    -23.77      0.00
   11    1    5     -8.18      0.00
   12    1    5    -15.39      0.00
   13    1    5     11.51      0.00
   14    1    5      5.77      0.00
   15    1    5      4.22      0.00
   16    1    5     -0.19      0.00
   17    1    5     10.38      0.00
   18    1    5     -2.20      0.00
   19    1    5      6.51      0.00
   20    1    5     -3.43      0.00
   21    1    5      1.44      0.00
   22    1    5     -7.14      0.00
   23    1    5     -1.89      0.00
   24    1    5      0.26      0.00
   25    1    5     -1.34      0.00
   26    1    5      5.11      0.00
   27    1    5      3.42      0.00
   28    1    5     -3.29      0.00
   29    1    5     -5.03      0.00
    0    2    5    -41.25      0.00
    1    2    5    -21.35      0.00
    2    2    5      4.05      0.00
    3    2    5     -2.69      0.00
    4    2    5    -12.53      0.00
    5    2    5     -3.19      0.00
    6    2    5    -15.45      0.00
    7    2    5     10.85      0.00
    8    2    5     -1.27      0.00
    9    2    5     11.19      0.00
   10    2    5     -4.44      0.00
   11    2    5    -14.85      0.00
   12    2    5      3.39      0.00
   13    2    5      7.58      0.00
   14    2    5     -3.08      0.00
   15    2    5     -0.34      0.00
   16    2    5      1.50      0.00
   17    2    5     -1.89      0.00
   18    2    5      1.92      0.00
   19    2    5      1.43      0.00
   20    2    5      4.24      0.00
   21    2    5     -1.68      0.00
   22    2    5     -3.44      0.00
   23    2    5     -2.10      0.00
   24    2    5     -2.54      0.00
   25    2    5      9.67      0.00
   26    2    5      1.72      0.00
   27    2    5      1.93      0.00
   28    2    5      3.01      0.00
    1    3    5     -8.44      0.00
    2    3    5    -21.45      0.00
    3    3    5    -30.12      0.00
    4    3    5    -25.91      0.00
    5    3    5     16.92      0.00
    6    3    5      4.51      0.00
    7    3    5      1.33      0.00
    8    3    5     11.19      0.00
    9    3    5     -8.27      0.00
   10    3    5    -13.82      0.00
   12    3    5    -17.28      0.00
   13    3    5      0.45      0.00
   14    3    5     -0.99      0.00
   15    3    5      3.29      0.00
   16    3    5      6.03      0.00
   17    3    5      6.63      0.00
   18    3    5     -1.68      0.00
   19    3    5      6.10      0.00
   20    3    5     -3.66      0.00
   21    3    5      3.70      0.00
   22    3    5     -7.65      0.00
   23    3    5     -4.09      0.00
   24    3    5      1.38      0.00
   25    3    5     -0.83      0.00
   26    3    5      3.86      0.00
   27    3    5      0.14      0.00
   28    3    5      0.20      0.00
    0    4    5    -12.74      0.00
    1    4    5     13.92      0.00
    2    4    5     -5.66      0.00
    3    4    5     -8.97      0.00
    4    4    5    -13.75      0.00
    5    4    5     -3.41      0.00
    6    4    5     -7.99      0.00
    7    4    5     16.13      0.00
    8    4    5     -2.83      0.00
    9    4    5      7.39      0.00
   10    4    5      4.20      0.00
   11    4    5     -4.47      0.00
   12    4    5     -3.46      0.00
   13    4    5     -0.94      0.00
   14    4    5      1.62      0.00
   15    4    5      3.63      0.00
   16    4    5      1.76      0.00
   17    4    5     -0.99      0.00
   18    4    5      2.25      0.00
   19    4    5     -4.22      0.00
   20    4    5      1.41      0.00
   21    4    5      1.39      0.00
   22    4    5     -3.81      0.00
   23    4    5      2.13      0.00
   24    4    5      0.19      0.00
   25    4    5      3.71      0.00
   26    4    5     -3.45      0.00
   27    4    5      0.05      0.00
   28    4    5      1.98      0.00
    1    5    5    -12.45      0.00
    2    5    5     -4.67      0.00
    3    5    5      9.69      0.00
    4    5    5     -9.63      0.00
    5    5    5     -1.10      0.00
    6    5    5     -4.70      0.00
    7    5    5     -2.19      0.00
    8    5    5     18.45      0.00
    9    5    5      6.95      0.00
   10    5    5     -4.75      0.00
   11    5    5     -2.57      0.00
   12    5    5     -5.66      0.00
   13    5    5     -0.24      0.00
   14    5    5      2.06      0.00
   15    5    5      1.53      0.00
   16    5    5      5.06      0.00
   17    5    5      5.27      0.00
   18    5    5      1.59      0.00
   19    5    5      1.55      0.00
   20    5    5     -5.60      0.00
   21    5    5     -0.25      0.00
   22    5    5     -0.41      0.00
   23    5    5     -2.46      0.00
   24    5    5      2.02      0.00
   25    5    5      1.29      0.00
   26    5    5      5.20      0.00
   27    5    5     -1.68      0.00
    0    6    5     -8.18      0.00
    1    6    5    -10.77      0.00
    2    6    5     -6.85      0.00
    3    6    5     -4.11      0.00
    4    6    5    -16.14      0.00
    5    6    5     -1.24      0.00
    6    6    5     -0.17      0.00
    7    6    5     10.51      0.00
    8    6    5      3.74      0.00
    9    6    5     10.21      0.00
   10    6    5     -3.44      0.00
   11    6    5     -6.81      0.00
   12    6    5     -0.13      0.00
   13    6    5      2.57      0.00
   14    6    5     -2.49      0.00
   15    6    5      1.78      0.00
   16    6    5      1.46      0.00
   17    6    5     -2.87      0.00
   18    6    5      1.12      0.00
   19    6    5     -4.79      0.00
   20    6    5      1.57      0.00
   21    6    5      2.67      0.00
   22    6    5     -0.39      0.00
   23    6    5      2.02      0.00
   24    6    5      1.60      0.00
   25    6    5      4.92      0.00
   26    6    5     -3.55      0.00
   27    6    5      1.78      0.00
    1    7    5     -4.81      0.00
    2    7    5     -5.28      0.00
    3    7    5     -2.69      0.00
    4    7    5     -3.04      0.00
    5    7    5      0.63      0.00
    6    7    5      7.34      0.00
    7    7    5      5.19      0.00
    8    7    5     10.15      0.00
    9    7    5      3.85      0.00
   10    7    5     -3.02      0.00
   11    7    5     -2.59      0.00
   12    7    5      3.97      0.00
   13    7    5     -0.19      0.00
   14    7    5      3.11      0.00
   15    7    5      0.07      0.00
   16    7    5      1.93      0.00
   17    7    5      1.40      0.00
   18    7    5     -1.82      0.00
   19    7    5      2.26      0.00
   20    7    5     -2.91      0.00
   21    7    5      0.58      0.00
   22    7    5     -1.04      0.00
   23    7    5      0.21      0.00
   24    7    5      0.27      0.00
   25    7    5     -0.59      0.00
   26    7    5      4.03      0.00
    0    8    5     -0.67      0.00
    1    8    5     -7.53      0.00
    2    8    5     -6.44      0.00
    3    8    5     -3.11      0.00
    4    8    5     -6.13      0.00
    5    8    5      4.44      0.00
    6    8    5      0.99      0.00
    7    8    5      5.69      0.00
    8    8    5      2.79      0.00
    9    8    5      4.53      0.00
   10    8    5     -4.10      0.00
   11    8    5     -3.00      0.00
   12    8    5      3.82      0.00
   13    8    5     -1.30      0.00
   14    8    5     -0.50      0.00
   15    8    5      3.48      0.00
   16    8    5     -3.13      0.00
   17    8    5      1.35      0.00
   18    8    5      6.40      0.00
   19    8    5     -2.47      0.00
   20    8    5      1.21      0.00
   21    8    5     -2.23      0.00
   22    8    5      0.55      0.00
   23    8    5      3.97      0.00
   24    8    5     -1.08      0.00
   25    8    5     -1.65      0.00
    1    9    5      4.66      0.00
    2    9    5     -1.23      0.00
    3    9    5     -6.26      0.00
    4    9    5      0.22      0.00
    5    9    5      3.48      0.00
    6    9    5      1.38      0.00
    7    9    5      0.89      0.00
    8    9    5      7.36      0.00
    9    9    5      3.58      0.00
   10    9    5     -0.74      0.00
   11    9    5      2.04      0.00
   12    9    5      1.68      0.00
   13    9    5     -1.66      0.00
   14    9    5      5.52      0.00
   15    9    5      4.73      0.00
   16    9    5     -1.93      0.00
   17    9    5      0.59      0.00
   18    9    5     -0.39      0.00
   19    9    5     -0.76      0.00
   20    9    5     -3.87      0.00
   21    9    5     -1.65      0.00
   22    9    5     -5.22      0.00
   23    9    5      0.35      0.00
   24    9    5      7.14      0.00
    0   10    5     -4.16      0.00
    1   10    5     -1.66      0.00
    2   10    5     -0.76      0.00
    3   10    5     -1.52      0.00
    4   10    5     -0.83      0.00
    5   10    5     -1.60      0.00
    6   10    5      3.59      0.00
    7   10    5      8.11      0.00
    8   10    5     -2.77      0.00
    9   10    5     -1.74      0.00
   10   10    5     -0.06      0.00
   11   10    5     -0.63      0.00
   12   10    5      3.30      0.00
   13   10    5     -2.10      0.00
   14   10    5     -0.92      0.00
   15   10    5      4.50      0.00
   16   10    5     -0.92      0.00
   17   10    5     -6.15      0.00
   18   10    5     -0.26      0.00
   19   10    5     -1.72      0.00
   20   10    5      7.87      0.00
   21   10    5      0.06      0.00
   22   10    5     -1.72      0.00
   23   10    5      2.00      0.00
    1   11    5     -1.40      0.00
    2   11    5      8.39      0.00
    3   11    5      1.83      0.00
    4   11    5      0.74      0.00
    5   11    5      1.69      0.00
    6   11    5     -0.03      0.00
    7   11    5     -2.07      0.00
    8   11    5      4.88      0.00
    9   11    5      2.72      0.00
   10   11    5     -0.55      0.00
   11   11    5      1.00      0.00
   12   11    5      3.54      0.00
   13   11    5     -2.23      0.00
   14   11    5      2.63      0.00
   15   11    5      0.66      0.00
   16   11    5     -0.69      0.00
   17   11    5     -0.29      0.00
   18   11    5      0.63      0.00
   19   11    5      0.54      0.00
   20   11    5      1.83      0.00
   21   11    5      2.67      0.00
    0   12    5      2.17      0.00
    1   12    5      4.79      0.00
    2   12    5      2.11      0.00
    3   12    5     -3.10      0.00
    4   12    5     -0.92      0.00
    5   12    5      3.19      0.00
    6   12    5      0.02      0.00
    7   12    5      2.47      0.00
    8   12    5      2.21      0.00
    9   12    5     -0.19      0.00
   10   12    5      1.48      0.00
   11   12    5      0.02      0.00
   12   12    5      1.57      0.00
   13   12    5     -6.67      0.00
   14   12    5     -0.23      0.00
   15   12    5     -0.09      0.00
   16   12    5     -0.14      0.00
   17   12    5     -2.47      0.00
   18   12    5      2.59      0.00
   19   12    5      1.25      0.00
   20   12    5      1.94      0.00
    1   13    5     -1.01      0.00
    2   13    5      3.28      0.00
    3   13    5      2.41      0.00
    4   13    5      2.61      0.00
    5   13    5      0.83      0.00
    6   13    5     -0.38      0.00
    7   13    5      0.52      0.00
    8   13    5      0.91      0.00
    9   13    5     -0.70      0.00
   10   13    5      1.78      0.00
   11   13    5     -1.21      0.00
   12   13    5     -0.62      0.00
   13   13    5     -0.15      0.00
   14   13    5     -2.55      0.00
   15   13    5      0.89      0.00
   16   13    5      0.45      0.00
   17   13    5     -2.59      0.00
   18   13    5     -2.32      0.00
    0   14    5      2.84      0.00
    1   14    5     -2.15      0.00
    2   14    5     -3.59      0.00
    3   14    5      2.68      0.00
    4   14    5      1.68      0.00
    5   14    5     -0.61      0.00
    6   14    5      3.35      0.00
    7   14    5     -2.12      0.00
    8   14    5      0.92      0.00
    9   14    5     -0.87      0.00
   10   14    5     -3.08      0.00
   11   14    5      2.01      0.00
   12   14    5      7.84      0.00
   13   14    5     -4.32      0.00
   14   14    5     -0.20      0.00
   15   14    5     -7.38      0.00
    1   15    5      1.12      0.00
    2   15    5      1.54      0.00
    3   15    5     -0.52      0.00
    4   15    5      2.29      0.00
    5   15    5      1.88      0.00
    6   15    5      2.19      0.00
    7   15    5     -0.34      0.00
    8   15    5      0.06      0.00
    9   15    5      1.79      0.00
   10   15    5      3.09      0.00
   11   15    5      3.59      0.00
   12   15    5      3.73      0.00
    0   16    5     -0.98      0.00
    1   16    5      5.55      0.00
    2   16    5     -0.10      0.00
    3   16    5     -6.55      0.00
    4   16    5     -2.97      0.00
    5   16    5      3.14      0.00
    6   16    5      4.54      0.00
    7   16    5     -0.91      0.00
    0    0    6     17.18      0.00
    2    0    6     59.62      0.00
    3    0    6     31.28      0.00
    4    0    6    -90.87      0.00
    5    0    6    -33.94      0.00
    6    0    6     17.93      0.00
    8    0    6     40.05      0.00
    9    0    6      7.14      0.00
   10    0    6     10.17      0.00
   11    0    6    -43.06      0.00
   12    0    6    -19.10      0.00
   13    0    6     -3.31      0.00
   14    0    6      1.14      0.00
   15    0    6     -4.64      0.00
   16    0    6     11.64      0.00
   17    0    6     -5.79      0.00
   18    0    6     -3.91      0.00
   19    0    6     -1.66      0.00
   20    0    6      9.91      0.00
   21    0    6     -0.61      0.00
   22    0    6     -5.56      0.00
   23    0    6      0.71      0.00
   24    0    6     -5.46      0.00
   25    0    6     -2.63      0.00
   26    0    6      0.20      0.00
   27    0    6      5.13      0.00
   28    0    6      0.02      0.00
    1    1    6     10.05      0.00
    2    1    6    -18.52      0.00
    3    1    6    -20.18      0.00
    4    1    6      2.52      0.00
    5    1    6     -2.34      0.00
    6    1    6     -2.94      0.00
    7    1    6    -19.88      0.00
    8    1    6      9.24      0.00
    9    1    6     14.36      0.00
   10    1    6     -7.30      0.00
   11    1    6     -0.31      0.00
   12    1    6     -1.25      0.00
   13    1    6     -3.12      0.00
   14    1    6      0.48      0.00
   15    1    6      1.23      0.00
   16    1    6     -1.49      0.00
   17    1    6     -3.39      0.00
   18    1    6      0.10      0.00
   19    1    6      5.67      0.00
   20    1    6      0.86      0.00
   21    1    6     -0.02      0.00
   22    1    6      3.38      0.00
   23    1    6     -3.38      0.00
   24    1    6     -2.86      0.00
   25    1    6     -2.62      0.00
   26    1    6      2.14      0.00
   27    1    6      5.07      0.00
   28    1    6     -0.43      0.00
    0    2    6      9.65      0.00
    1    2    6     16.67      0.00
    2    2    6      5.85      0.00
    3    2    6    -33.18      0.00
    4    2    6    -19.96      0.00
    5    2    6    -16.89      0.00
    6    2    6     -4.29      0.00
    7    2    6     31.22      0.00
    8    2    6     27.87      0.00
    9    2    6     -3.30      0.00
   10    2    6      2.36      0.00
   11    2    6    -28.20      0.00
   12    2    6     -5.90      0.00
   13    2    6    -10.74      0.00
   14    2    6     -3.94      0.00
   15    2    6     -6.20      0.00
   16    2    6      4.66      0.00
   17    2    6     -2.48      0.00
   18    2    6      6.83      0.00
   19    2    6     -0.99      0.00
   20    2    6      5.18      0.00
   21    2    6     -0.05      0.00
   22    2    6     -2.56      0.00
   23    2    6     -1.38      0.00
   24    2    6     -4.03      0.00
   25    2    6      1.86      0.00
   26    2    6     -1.49      0.00
   27    2    6      0.58      0.00
   28    2    6      3.10      0.00
    1    3    6    -11.66      0.00
    2    3    6    -13.30      0.00
    3    3    6     -2.86      0.00
    4    3    6      5.41      0.00
    5    3    6    -10.75      0.00
    6    3    6      2.47      0.00
    7    3    6    -17.08      0.00
    8    3    6     -5.08      0.00
    9    3    6      8.85      0.00
   10    3    6     -2.47      0.00
   11    3    6      1.45      0.00
   12    3    6     -3.40      0.00
   13    3    6     -8.42      0.00
   14    3    6      0.58      0.00
   15    3    6     10.08      0.00
   16    3    6     -2.41      0.00
   17    3    6      0.39      0.00
   18    3    6     -4.33      0.00
   19    3    6      2.45      0.00
   20    3    6      1.78      0.00
   21    3    6      1.34      0.00
   22    3    6      1.87      0.00
   23    3    6     -7.93      0.00
   24    3    6     -2.34      0.00
   25    3    6     -0.61      0.00
   26    3    6     -0.45      0.00
   27    3    6      7.20      0.00
   28    3    6     -0.59      0.00
    0    4    6     -4.01      0.00
    1    4    6      0.09      0.00
    2    4    6     -3.50      0.00
    3    4    6     -4.69      0.00
    4    4    6     15.38      0.00
    6    4    6    -19.13      0.00
    7    4    6      5.59      0.00
    8    4    6      7.72      0.00
    9    4    6     -4.45      0.00
   10    4    6     17.52      0.00
   11    4    6     -0.82      0.00
   12    4    6     -1.29      0.00
   13    4    6     -7.72      0.00
   14    4    6     -6.16      0.00
   15    4    6     -1.99      0.00
   16    4    6      0.63      0.00
   17    4    6      0.33      0.00
   18    4    6      7.38      0.00
   19    4    6     -3.48      0.00
   20    4    6      4.37      0.00
   21    4    6      0.57      0.00
   22    4    6     -2.19      0.00
   23    4    6      1.60      0.00
   24    4    6     -5.75      0.00
   25    4    6     -0.19      0.00
   26    4    6     -0.05      0.00
   27    4    6      2.81      0.00
   28    4    6      4.76      0.00
    1    5    6      1.37      0.00
    2    5    6     -5.83      0.00
    3    5    6     -5.08      0.00
    4    5    6     -6.37      0.00
    5    5    6    -19.08      0.00
    6    5    6     -1.42      0.00
    7    5    6     -8.76      0.00
    8    5    6      7.81      0.00
    9    5    6     13.53      0.00
   10    5    6     -1.23      0.00
   11    5    6      0.23      0.00
   12    5    6     -7.29      0.00
   13    5    6     -1.03      0.00
   14    5    6     -3.46      0.00
   15    5    6      1.44      0.00
   16    5    6     -4.14      0.00
   17    5    6      2.78      0.00
   18    5    6     -2.20      0.00
   19    5    6      0.09      0.00
   20    5    6     -1.21      0.00
   21    5    6     -2.68      0.00
   22    5    6      0.14      0.00
   23    5    6     -1.97      0.00
   24    5    6      3.07      0.00
   25    5    6      2.96      0.00
   26    5    6      3.07      0.00
   27    5    6     -7.68      0.00
    1    6    6    -10.19      0.00
    2    6    6     -5.89      0.00
    3    6    6     -5.32      0.00
    4    6    6      1.77      0.00
    5    6    6      6.84      0.00
    6    6    6     -3.24      0.00
    7    6    6      6.03      0.00
    8    6    6      8.03      0.00
    9    6    6     10.38      0.00
   10    6    6      2.66      0.00
   11    6    6      0.41      0.00
   12    6    6     -0.17      0.00
   13    6    6     -3.27      0.00
   14    6    6     -1.62      0.00
   15    6    6      1.22      0.00
   16    6    6      3.43      0.00
   17    6    6     -0.35      0.00
   18    6    6      5.14      0.00
   19    6    6      0.59      0.00
   20    6    6      0.51      0.00
   21    6    6      0.45      0.00
   22    6    6     -1.59      0.00
   23    6    6     -1.75      0.00
   24    6    6     -2.11      0.00
   25    6    6      5.11      0.00
   26    6    6     -2.36      0.00
    1    7    6      2.14      0.00
    2    7    6      1.42      0.00
    3    7    6    -12.21      0.00
    4    7    6     -4.41      0.00
    5    7    6     -3.67      0.00
    6    7    6     -2.45      0.00
    7    7    6     -2.97      0.00
    8    7    6      7.07      0.00
    9    7    6      3.14      0.00
   10    7    6     -2.10      0.00
   11    7    6      0.50      0.00
   12    7    6     -1.24      0.00
   13    7    6     -4.90      0.00
   14    7    6      1.28      0.00
   15    7    6      1.72      0.00
   16    7    6     -4.74      0.00
   17    7    6      4.31      0.00
   18    7    6     -2.57      0.00
   19    7    6      1.35      0.00
   20    7    6      0.49      0.00
   21    7    6     -2.15      0.00
   22    7    6      1.27      0.00
   23    7    6      1.37      0.00
   24    7    6      2.36      0.00
   25    7    6     -7.91      0.00
   26    7    6      6.09      0.00
    0    8    6     -2.28      0.00
    1    8    6      7.51      0.00
    2    8    6     -0.37      0.00
    3    8    6     -0.21      0.00
    4    8    6     -6.25      0.00
    5    8    6      1.06      0.00
    6    8    6     -7.11      0.00
    7    8    6      4.00      0.00
    8    8    6      5.49      0.00
    9    8    6      1.01      0.00
   10    8    6      4.56      0.00
   11    8    6      5.62      0.00
   12    8    6     -4.01      0.00
   13    8    6      2.01      0.00
   14    8    6      2.73      0.00
   15    8    6      0.76      0.00
   16    8    6      2.96      0.00
   17    8    6      0.98      0.00
   18    8    6      1.71      0.00
   19    8    6     -3.32      0.00
   20    8    6      2.17      0.00
   21    8    6     -2.26      0.00
   22    8    6     -2.88      0.00
   23    8    6      0.48      0.00
   24    8    6     -2.83      0.00
   25    8    6      3.80      0.00
    1    9    6      1.95      0.00
    2    9    6     -5.49      0.00
    3    9    6     -3.63      0.00
    4    9    6     -3.96      0.00
    5    9    6     -7.33      0.00
    6    9    6      3.75      0.00
    7    9    6     -0.25      0.00
    8    9    6      4.45      0.00
    9    9    6      3.76      0.00
   10    9    6     -2.63      0.00
   11    9    6      0.69      0.00
   12    9    6     -7.60      0.00
   13    9    6      0.04      0.00
   14    9    6      3.06      0.00
   15    9    6     -3.23      0.00
   16    9    6     -2.43      0.00
   17    9    6      4.76      0.00
   18    9    6     -7.44      0.00
   19    9    6      0.45      0.00
   20    9    6      4.23      0.00
   21    9    6      2.22      0.00
   22    9    6     -1.22      0.00
   23    9    6     -5.11      0.00
   24    9    6      6.13      0.00
    0   10    6     -5.38      0.00
    1   10    6      1.17      0.00
    2   10    6     -4.06      0.00
    3   10    6      1.21      0.00
    4   10    6      0.82      0.00
    5   10    6      0.32      0.00
    6   10    6     -2.27      0.00
    7   10    6      5.02      0.00
    8   10    6     -0.70      0.00
    9   10    6     -0.40      0.00
   10   10    6      2.61      0.00
   11   10    6      4.54      0.00
   12   10    6     -4.81      0.00
   13   10    6     -0.23      0.00
   14   10    6      4.29      0.00
   15   10    6     -0.61      0.00
   16   10    6      3.58      0.00
   17   10    6      3.84      0.00
   18   10    6     -0.13      0.00
   19   10    6     -1.71      0.00
   20   10    6      4.05      0.00
   21   10    6     -0.52      0.00
   22   10    6     -1.96      0.00
   23   10    6     -0.22      0.00
    1   11    6     -0.34      0.00
    2   11    6     -1.34      0.00
    3   11    6      0.98      0.00
    4   11    6      1.71      0.00
    5   11    6     -1.03      0.00
    6   11    6      0.06      0.00
    7   11    6      1.41      0.00
    8   11    6      4.07      0.00
    9   11    6      4.00      0.00
   10   11    6     -5.92      0.00
   11   11    6     -1.12      0.00
   12   11    6      2.41      0.00
   13   11    6      2.39      0.00
   14   11    6     -1.53      0.00
   15   11    6     -1.99      0.00
   16   11    6     -1.55      0.00
   17   11    6      5.05      0.00
   18   11    6     -0.87      0.00
   19   11    6     -1.47      0.00
   20   11    6     -3.41      0.00
   21   11    6      0.22      0.00
    0   12    6     -8.36      0.00
    1   12    6      0.12      0.00
    2   12    6     -2.52      0.00
    3   12    6      0.42      0.00
    4   12    6      3.53      0.00
    5   12    6      5.43      0.00
    6   12    6     -4.43      0.00
    7   12    6     -1.69      0.00
    8   12    6      0.69      0.00
    9   12    6      2.21      0.00
   10   12    6     -2.13      0.00
   11   12    6      1.29      0.00
   12   12    6      1.23      0.00
   13   12    6      0.36      0.00
   14   12    6     -2.77      0.00
   15   12    6      1.80      0.00
   16   12    6     -1.26      0.00
   17   12    6     -0.25      0.00
   18   12    6     -0.78      0.00
   19   12    6     -1.19      0.00
    1   13    6      0.23      0.00
    2   13    6      2.47      0.00
    3   13    6     -0.82      0.00
    4   13    6     -1.04      0.00
    5   13    6     -0.22      0.00
    6   13    6     -1.38      0.00
    7   13    6      2.55      0.00
    8   13    6      3.99      0.00
    9   13    6     -2.69      0.00
   10   13    6     -0.66      0.00
   11   13    6      7.39      0.00
   12   13    6     -3.55      0.00
   13   13    6      1.32      0.00
   14   13    6     -0.10      0.00
   15   13    6     -0.61      0.00
   16   13    6     -1.68      0.00
   17   13    6     -4.62      0.00
    0   14    6     -1.52      0.00
    1   14    6      4.91      0.00
    2   14    6     -2.15      0.00
    3   14    6     -2.44      0.00
    4   14    6      1.96      0.00
    5   14    6      2.72      0.00
    6   14    6      0.87      0.00
    7   14    6      0.02      0.00
    8   14    6     -1.20      0.00
    9   14    6      2.78      0.00
   10   14    6      1.70      0.00
   11   14    6      0.19      0.00
   12   14    6      1.53      0.00
   13   14    6      1.25      0.00
   14   14    6      0.72      0.00
   15   14    6     -1.32      0.00
    1   15    6     -0.88      0.00
    2   15    6     -1.84      0.00
    3   15    6     -0.11      0.00
    4   15    6     -3.67      0.00
    5   15    6     -0.19      0.00
    6   15    6      1.29      0.00
    7   15    6      4.89      0.00
    8   15    6      1.52      0.00
    9   15    6     -3.72      0.00
   10   15    6     -1.08      0.00
   11   15    6      1.25      0.00
    0   16    6     -3.95      0.00
    1   16    6     -1.73      0.00
    2   16    6      1.57      0.00
    3   16    6     -1.40      0.00
    4   16    6      0.42      0.00
    5   16    6      4.88      0.00
    6   16    6     -0.77      0.00
    3    1    7    -23.34      0.00
    4    1    7     -0.40      0.00
    5    1    7      3.74      0.00
    6    1    7    -32.22      0.00
    7    1    7      8.75      0.00
    8    1    7     10.53      0.00
    9    1    7     49.81      0.00
   10    1    7     10.49      0.00
   11    1    7      7.87      0.00
   12    1    7     -9.25      0.00
   13    1    7    -17.51      0.00
   14    1    7    -13.74      0.00
   15    1    7      5.03      0.00
   16    1    7     -0.50      0.00
   17    1    7     -4.32      0.00
   18    1    7     -3.35      0.00
   19    1    7     -1.55      0.00
   20    1    7      1.82      0.00
   21    1    7     -1.22      0.00
   22    1    7      4.93      0.00
   23    1    7     -5.23      0.00
   24    1    7      0.78      0.00
   25    1    7     -3.10      0.00
   26    1    7     -0.92      0.00
   27    1    7     -4.08      0.00
   28    1    7      4.42      0.00
    0    2    7     23.95      0.00
    1    2    7      4.90      0.00
    2    2    7     -2.19      0.00
    3    2    7     -7.82      0.00
    4    2    7    -11.01      0.00
    5    2    7      9.42      0.00
    6    2    7     -6.67      0.00
    7    2    7     -3.00      0.00
    8    2    7      6.69      0.00
    9    2    7    -18.44      0.00
   10    2    7      6.21      0.00
   11    2    7     11.93      0.00
   12    2    7     -3.55      0.00
   13    2    7     -8.73      0.00
   14    2    7      2.14      0.00
   15    2    7      1.26      0.00
   16    2    7      2.06      0.00
   17    2    7     -2.28      0.00
   18    2    7      0.86      0.00
   19    2    7     -2.92      0.00
   20    2    7     -1.58      0.00
   21    2    7      7.38      0.00
   22    2    7      0.59      0.00
   23    2    7      1.30      0.00
   24    2    7      0.90      0.00
   25    2    7    -10.58      0.00
   26    2    7     -2.47      0.00
   27    2    7     -0.64      0.00
   28    2    7      4.04      0.00
    1    3    7    -13.93      0.00
    2    3    7    -23.06      0.00
    3    3    7     19.05      0.00
    4    3    7      9.48      0.00
    5    3    7    -19.31      0.00
    6    3    7     -2.24      0.00
    7    3    7     11.46      0.00
    8    3    7     -3.90      0.00
    9    3    7     26.63      0.00
   10    3    7      0.15      0.00
   11    3    7      5.69      0.00
   12    3    7      1.18      0.00
   13    3    7     -1.20      0.00
   14    3    7     -2.31      0.00
   15    3    7     -7.04      0.00
   16    3    7     -7.80      0.00
   17    3    7      1.13      0.00
   18    3    7     -2.01      0.00
   19    3    7      2.47      0.00
   20    3    7      3.39      0.00
   21    3    7     -3.69      0.00
   22    3    7      6.76      0.00
   23    3    7     -1.36      0.00
   24    3    7      0.04      0.00
   25    3    7     -3.82      0.00
   26    3    7     -0.16      0.00
   27    3    7      1.53      0.00
   28    3    7      1.25      0.00
    0    4    7     10.99      0.00
    1    4    7     -9.52      0.00
    2    4    7     -1.66      0.00
    3    4    7      0.19      0.00
    4    4    7    -10.11      0.00
    5    4    7      6.41      0.00
    6    4    7     -7.65      0.00
    7    4    7    -12.41      0.00
    8    4    7      6.81      0.00
    9    4    7     -6.29      0.00
   10    4    7      6.87      0.00
   11    4    7      0.62      0.00
   12    4    7      2.03      0.00
   13    4    7     -7.88      0.00
   14    4    7     -2.61      0.00
   15    4    7     -5.89      0.00
   16    4    7      4.89      0.00
   17    4    7     -2.74      0.00
   18    4    7      0.59      0.00
   19    4    7     -0.49      0.00
   20    4    7     -1.97      0.00
   21    4    7     -0.03      0.00
   22    4    7      2.24      0.00
   23    4    7      0.02      0.00
   24    4    7     -2.94      0.00
   25    4    7     -4.48      0.00
   26    4    7      2.71      0.00
   27    4    7      1.32      0.00
    1    5    7     -1.41      0.00
    2    5    7     -4.43      0.00
    3    5    7    -12.17      0.00
    4    5    7      0.25      0.00
    5    5    7      3.97      0.00
    6    5    7      9.81      0.00
    7    5    7      5.78      0.00
    8    5    7     -9.24      0.00
    9    5    7      7.55      0.00
   10    5    7      6.28      0.00
   11    5    7     12.25      0.00
   12    5    7      3.36      0.00
   13    5    7     -1.12      0.00
   14    5    7     -2.06      0.00
   15    5    7     -2.47      0.00
   16    5    7     -3.20      0.00
   17    5    7      1.88      0.00
   18    5    7     -1.63      0.00
   19    5    7      3.04      0.00
   20    5    7      5.76      0.00
   21    5    7     -0.88      0.00
   22    5    7     -1.30      0.00
   23    5    7     -3.31      0.00
   24    5    7      5.86      0.00
   25    5    7     -3.04      0.00
   26    5    7     -7.15      0.00
   27    5    7      3.35      0.00
    0    6    7     11.90      0.00
    1    6    7      7.41      0.00
    2    6    7      1.60      0.00
    3    6    7      1.12      0.00
    4    6    7     -2.54      0.00
    5    6    7     -0.89      0.00
    6    6    7    -11.32      0.00
    7    6    7     -6.27      0.00
    8    6    7      3.34      0.00
    9    6    7     -1.55      0.00
   10    6    7     11.49      0.00
   11    6    7      3.15      0.00
   12    6    7     -2.80      0.00
   13    6    7     -8.21      0.00
   14    6    7      2.35      0.00
   15    6    7     -4.33      0.00
   16    6    7      2.50      0.00
   17    6    7     -2.22      0.00
   18    6    7     -2.15      0.00
   19    6    7      1.10      0.00
   20    6    7     -0.66      0.00
   21    6    7     -3.51      0.00
   22    6    7     -2.22      0.00
   23    6    7      4.16      0.00
   24    6    7     -2.27      0.00
   25    6    7      1.46      0.00
   26    6    7      2.76      0.00
    1    7    7     -3.70      0.00
    2    7    7      0.23      0.00
    3    7    7     -4.22      0.00
    4    7    7      0.32      0.00
    5    7    7     -8.40      0.00
    6    7    7     -0.91      0.00
    7    7    7      4.58      0.00
    8    7    7     -0.24      0.00
    9    7    7      1.98      0.00
   10    7    7      8.10      0.00
   11    7    7      4.72      0.00
   12    7    7      1.30      0.00
   13    7    7      0.50      0.00
   14    7    7     -1.88      0.00
   15    7    7      1.43      0.00
   16    7    7     -0.07      0.00
   17    7    7      3.41      0.00
   18    7    7      0.33      0.00
   19    7    7      0.70      0.00
   20    7    7      0.48      0.00
   21    7    7     -1.59      0.00
   22    7    7      2.59      0.00
   23    7    7     -3.56      0.00
   24    7    7      2.84      0.00
   25    7    7     -0.19      0.00
   26    7    7     -0.23      0.00
    0    8    7      0.88      0.00
    1    8    7      4.62      0.00
    2    8    7      2.68      0.00
    3    8    7      1.03      0.00
    4    8    7     -6.31      0.00
    5    8    7     -3.50      0.00
    6    8    7     -6.42      0.00
    7    8    7      1.39      0.00
    8    8    7      3.71      0.00
    9    8    7     -0.98      0.00
   10    8    7      5.51      0.00
   11    8    7     -0.87      0.00
   12    8    7     -4.46      0.00
   13    8    7     -0.57      0.00
   14    8    7     -2.12      0.00
   15    8    7     -4.66      0.00
   16    8    7      3.46      0.00
   17    8    7     -5.52      0.00
   18    8    7     -3.47      0.00
   19    8    7     -0.21      0.00
   20    8    7      1.46      0.00
   21    8    7      4.87      0.00
   22    8    7      0.72      0.00
   23    8    7      1.35      0.00
   24    8    7     -4.56      0.00
   25    8    7      0.28      0.00
    1    9    7     -7.90      0.00
    2    9    7      0.52      0.00
    3    9    7     -2.97      0.00
    4    9    7      2.77      0.00
    5    9    7     -5.89      0.00
    6    9    7      0.65      0.00
    7    9    7     -1.06      0.00
    8    9    7     -3.60      0.00
    9    9    7      1.71      0.00
   10    9    7      5.96      0.00
   11    9    7     -2.67      0.00
   12    9    7     -1.43      0.00
   13    9    7      1.80      0.00
   14    9    7     -1.89      0.00
   15    9    7      0.12      0.00
   16    9    7      3.26      0.00
   17    9    7      2.69      0.00
   18    9    7      0.67      0.00
   19    9    7      5.38      0.00
   20    9    7      1.30      0.00
   21    9    7     -1.09      0.00
   22    9    7      2.37      0.00
   23    9    7     -4.31      0.00
   24    9    7     -3.11      0.00
    0   10    7      9.16      0.00
    1   10    7     -0.37      0.00
    2   10    7     -0.76      0.00
    3   10    7     -3.19      0.00
    4   10    7     -4.74      0.00
    5   10    7      4.01      0.00
    6   10    7     -2.80      0.00
    7   10    7     -2.30      0.00
    8   10    7      5.36      0.00
    9   10    7      1.39      0.00
   10   10    7      4.65      0.00
   11   10    7     -4.01      0.00
   12   10    7     -4.23      0.00
   13   10    7     -0.83      0.00
   14   10    7      0.83      0.00
   15   10    7     -3.56      0.00
   16   10    7      2.66      0.00
   17   10    7     -0.31      0.00
   18   10    7      2.94      0.00
   19   10    7      1.23      0.00
   20   10    7     -5.78      0.00
   21   10    7      0.75      0.00
   22   10    7      0.56      0.00
    1   11    7     -5.62      0.00
    2   11    7     -6.10      0.00
    3   11    7     -3.23      0.00
    4   11    7      1.78      0.00
    5   11    7     -3.23      0.00
    6   11    7      0.65      0.00
    7   11    7      1.89      0.00
    8   11    7     -3.25      0.00
    9   11    7     -3.89      0.00
   10   11    7      1.92      0.00
   11   11    7     -1.25      0.00
   12   11    7     -0.39      0.00
   13   11    7      1.45      0.00
   14   11    7     -1.53      0.00
   15   11    7     -1.70      0.00
   16   11    7     -0.31      0.00
   17   11    7      1.33      0.00
   18   11    7      1.88      0.00
   19   11    7      0.85      0.00
   20   11    7     -5.30      0.00
   21   11    7     -1.14      0.00
    0   12    7     -1.58      0.00
    1   12    7     -0.79      0.00
    2   12    7     -0.81      0.00
    3   12    7      3.76      0.00
    4   12    7      1.68      0.00
    5   12    7     -2.86      0.00
    6   12    7     -1.86      0.00
    7   12    7      1.15      0.00
    8   12    7      1.15      0.00
    9   12    7      2.41      0.00
   10   12    7      5.28      0.00
   11   12    7     -2.86      0.00
   12   12    7      0.88      0.00
   13   12    7      4.57      0.00
   14   12    7     -0.18      0.00
   15   12    7     -1.08      0.00
   16   12    7     -0.88      0.00
   17   12    7      0.91      0.00
   18   12    7     -0.67      0.00
   19   12    7      0.03      0.00
    1   13    7     -2.71      0.00
    2   13    7     -2.70      0.00
    3   13    7     -0.39      0.00
    4   13    7     -1.62      0.00
    5   13    7     -1.18      0.00
    6   13    7      3.78      0.00
    7   13    7     -0.52      0.00
    8   13    7     -0.95      0.00
    9   13    7     -1.42      0.00
   10   13    7      0.19      0.00
   11   13    7      3.16      0.00
   12   13    7      0.02      0.00
   13   13    7     -2.30      0.00
   14   13    7      3.05      0.00
   15   13    7     -2.73      0.00
   16   13    7     -1.43      0.00
   17   13    7      1.48      0.00
    0   14    7      0.03      0.00
    1   14    7      1.31      0.00
    2   14    7      2.80      0.00
    3   14    7     -3.06      0.00
    4   14    7     -0.90      0.00
    5   14    7     -1.86      0.00
    6   14    7     -0.92      0.00
    7   14    7      5.71      0.00
    8   14    7     -0.01      0.00
    9   14    7      0.00      0.00
   10   14    7      4.31      0.00
   11   14    7     -4.56      0.00
   12   14    7     -1.31      0.00
   13   14    7      1.61      0.00
   14   14    7      1.13      0.00
    1   15    7     -1.04      0.00
    2   15    7     -3.30      0.00
    3   15    7     -0.70      0.00
    4   15    7      2.19      0.00
    5   15    7     -0.75      0.00
    6   15    7     -1.59      0.00
    7   15    7      2.26      0.00
    8   15    7     -3.12      0.00
    9   15    7     -1.61      0.00
   10   15    7      0.15      0.00
   11   15    7     -1.40      0.00
    0   16    7      6.01      0.00
    1   16    7     -3.53      0.00
    2   16    7     -1.11      0.00
    3   16    7      3.43      0.00
    4   16    7     -0.17      0.00
    5   16    7     -6.18      0.00
    1    0    8     79.63      0.00
    2    0    8    -13.06      0.00
    3    0    8    -35.66      0.00
    4    0    8     36.02      0.00
    5    0    8    -26.32      0.00
    6    0    8     -1.18      0.00
    7    0    8    -15.67      0.00
    8    0    8     11.59      0.00
    9    0    8     -3.88      0.00
   10    0    8     15.28      0.00
   11    0    8     44.20      0.00
   12    0    8     16.21      0.00
   13    0    8    -12.89      0.00
   14    0    8     -9.23      0.00
   15    0    8      1.98      0.00
   16    0    8     -5.48      0.00
   17    0    8      4.95      0.00
   18    0    8      1.02      0.00
   19    0    8      0.66      0.00
   20    0    8    -11.83      0.00
   21    0    8      4.26      0.00
   22    0    8     -2.74      0.00
   23    0    8      2.67      0.00
   24    0    8     -1.44      0.00
   25    0    8      2.94      0.00
   26    0    8     -4.39      0.00
   27    0    8     -1.81      0.00
   28    0    8     -2.50      0.00
    1    1    8      7.09      0.00
    2    1    8     14.80      0.00
    3    1    8      6.00      0.00
[truncated: 12,336,243 more chars]
